# Supplementary material for: Motifs, themes and thematic maps of an integrated Saccharomyces cerevisiae interaction network
Source: J Biol. 2005 Jun 1;4(2):6. doi: 10.1186/jbiol23 (PMC1175995; doi:10.1186/jbiol23)
Supplement: Additional data file 1 — A zipped archive containing the five types of biological interactions in the integrated S. cerevisiae network as well as lists of MIPS complexes used to generated Figure 3 and Figure 4 [file jbiol23-s1.zip]

Archive with 7 entries (7 files):
- physical_APMS_MIPS_leafy_pairs.txt
- coexp_Rst6_pairs.txt
- homology_e3_pairs.txt
- chip2_p001_pairs.txt
- SGA_unbiased_pairs.txt
- SSLcomp_MIPS_complexes.txt
- TFcomp_MIPS_complexes.txt
