# Supplementary material for: Motifs, themes and thematic maps of an integrated Saccharomyces cerevisiae interaction network
Source: J Biol. 2005 Jun 1;4(2):6. doi: 10.1186/jbiol23 (PMC1175995; doi:10.1186/jbiol23)
Supplement: Additional data file 1 — A zipped archive containing the five types of biological interactions in the integrated S. cerevisiae network as well as lists of MIPS complexes used to generated Figure 3 and Figure 4 [file jbiol23-s1.zip › physical_APMS_MIPS_leafy_pairs.txt]

S0000199	S0005428
S0005420	S0005925
S0005420	S0005943
S0005422	S0007227
S0005422	S0005441
S0005422	S0005853
S0003821	S0005047
S0006081	S0006214
S0006081	S0006314
S0003823	S0005758
S0003823	S0005859
S0003823	S0003949
S0003824	S0005095
S0003824	S0005192
S0003824	S0005867
S0003824	S0005642
S0003824	S0005286
S0003824	S0005868
S0003824	S0005733
S0003824	S0005750
S0003824	S0006214
S0003824	S0006391
S0003824	S0005736
S0003824	S0005057
S0003824	S0006394
S0003824	S0006314
S0003824	S0006236
S0006085	S0006395
S0004481	S0005629
S0004481	S0004754
S0004481	S0004757
S0004481	S0005611
S0004481	S0004599
S0003825	S0004982
S0003825	S0004261
S0003825	S0006207
S0003825	S0006061
S0003825	S0005318
S0003825	S0005261
S0003825	S0004712
S0003825	S0005336
S0003825	S0004714
S0003825	S0004196
S0003825	S0003826
S0003825	S0004482
S0003825	S0004378
S0003825	S0006371
S0003825	S0005553
S0003825	S0003934
S0003825	S0003936
S0003825	S0003865
S0003825	S0004951
S0003825	S0003971
S0003825	S0004952
S0003825	S0005738
S0003825	S0006379
S0003825	S0006395
S0003825	S0005668
S0003825	S0003959
S0003825	S0005952
S0003825	S0005958
S0003825	S0004362
S0003825	S0006072
S0003825	S0004614
S0003825	S0004186
S0003825	S0006147
S0003825	S0004529
S0003825	S0005437
S0003825	S0003833
S0003825	S0005438
S0003825	S0006364
S0003825	S0006292
S0003825	S0003870
S0003825	S0005636
S0003825	S0005000
S0003825	S0005299
S0003825	S0005853
S0003826	S0004231
S0003826	S0005785
S0003826	S0005964
S0003826	S0005787
S0003826	S0004662
S0003826	S0004985
S0003826	S0005215
S0003826	S0005894
S0003826	S0003936
S0003826	S0005888
S0003826	S0006223
S0003826	S0004926
S0003826	S0004362
S0003826	S0005318
S0003826	S0005336
S0003826	S0004300
S0003826	S0004534
S0004482	S0005952
S0004482	S0004982
S0004482	S0006207
S0004482	S0006061
S0004482	S0004614
S0004482	S0004712
S0004482	S0005336
S0004482	S0004714
S0004482	S0004529
S0004482	S0005438
S0004482	S0006371
S0004482	S0005553
S0004482	S0006364
S0004482	S0005636
S0004482	S0006292
S0004482	S0005000
S0004482	S0005299
S0004482	S0004951
S0004482	S0004952
S0004482	S0006379
S0004482	S0005668
S0006087	S0006289
S0006087	S0006273
S0006087	S0006220
S0001140	S0003895
S0001140	S0001623
S0001140	S0005859
S0001140	S0003318
S0001140	S0001626
S0001140	S0001539
S0001140	S0005151
S0001140	S0005062
S0001140	S0001734
S0001140	S0001736
S0001140	S0002750
S0001140	S0004539
S0001140	S0004556
S0001140	S0003936
S0001140	S0001236
S0001140	S0002218
S0001140	S0002430
S0001140	S0004301
S0001140	S0004972
S0001140	S0005758
S0001140	S0003165
S0001140	S0004430
S0001140	S0005216
S0001140	S0003079
S0001140	S0006125
S0001140	S0005057
S0001140	S0001568
S0001140	S0003634
S0001140	S0005999
S0001140	S0005509
S0001140	S0003387
S0001140	S0004295
S0001140	S0003924
S0001140	S0001222
S0001140	S0006364
S0001140	S0005741
S0001140	S0004924
S0001140	S0002205
S0001140	S0002223
S0001140	S0001897
S0001140	S0002312
S0001140	S0006385
S0001140	S0003949
S0001140	S0005925
S0001140	S0005587
S0002880	S0006156
S0002880	S0004334
S0002880	S0005641
S0002880	S0004831
S0002880	S0003398
S0002880	S0003375
S0002880	S0004542
S0001141	S0001710
S0001141	S0005499
S0001141	S0004045
S0001141	S0002800
S0001141	S0005133
S0001141	S0002372
S0001141	S0002552
S0001141	S0002553
S0001141	S0004621
S0001141	S0004339
S0001141	S0002840
S0001141	S0006227
S0001141	S0003645
S0001141	S0003394
S0001141	S0004732
S0001141	S0005713
S0001141	S0005642
S0001141	S0004842
S0001141	S0005933
S0001141	S0004849
S0001141	S0003430
S0001141	S0003434
S0001141	S0006050
S0001141	S0004165
S0001141	S0005798
S0001141	S0006125
S0001141	S0005252
S0001141	S0003617
S0001141	S0005076
S0001141	S0004527
S0001141	S0001870
S0001141	S0005508
S0001141	S0003905
S0001141	S0005364
S0001141	S0005543
S0001141	S0002498
S0001141	S0002856
S0001141	S0002205
S0001141	S0004852
S0001141	S0005000
S0001141	S0002789
S0001141	S0005587
S0001141	S0002602
S0001141	S0003080
S0001141	S0001732
S0001141	S0005401
S0001141	S0003088
S0001141	S0006060
S0001141	S0004424
S0001141	S0003802
S0001141	S0005083
S0001141	S0002574
S0001141	S0004607
S0001141	S0006244
S0001141	S0002648
S0001141	S0003377
S0001141	S0003484
S0001141	S0005446
S0001141	S0004466
S0001141	S0006175
S0001141	S0005624
S0001141	S0003950
S0001141	S0005732
S0001141	S0005770
S0001141	S0002218
S0001141	S0004938
S0001141	S0003234
S0001141	S0004975
S0001141	S0005051
S0001141	S0002545
S0001141	S0004327
S0001141	S0002904
S0001141	S0003382
S0001141	S0002581
S0001141	S0003634
S0001141	S0001497
S0001141	S0004186
S0001141	S0002583
S0001141	S0001855
S0001141	S0005527
S0001141	S0005381
S0001141	S0004903
S0001141	S0002767
S0001141	S0003496
S0001141	S0003853
S0001141	S0002697
S0001141	S0006294
S0001141	S0004836
S0001141	S0002985
S0004484	S0004900
S0004484	S0004839
S0004484	S0004712
S0002881	S0003306
S0002881	S0003307
S0002881	S0003323
S0002881	S0003510
S0002881	S0003245
S0002881	S0004137
S0002881	S0004431
S0002881	S0004416
S0002881	S0003096
S0002881	S0004513
S0002881	S0003088
S0002881	S0006134
S0002881	S0004265
S0002881	S0006072
S0002881	S0006261
S0002881	S0004901
S0002881	S0004626
S0002881	S0004732
S0002881	S0004289
S0002881	S0003844
S0002881	S0003739
S0002881	S0004826
S0002881	S0006382
S0002881	S0004487
S0002881	S0002965
S0002881	S0006286
S0002881	S0004853
S0002881	S0004950
S0002881	S0003599
S0002881	S0005835
S0002881	S0004107
S0002881	S0003959
S0003829	S0004982
S0003829	S0004959
S0003829	S0005133
S0003829	S0004405
S0003829	S0005234
S0003829	S0006314
S0003829	S0004363
S0003829	S0004711
S0003829	S0004614
S0003829	S0004291
S0003829	S0003833
S0003829	S0004295
S0003829	S0005454
S0003829	S0004662
S0003829	S0003870
S0003829	S0004754
S0003829	S0005670
S0003829	S0004860
S0003829	S0005743
S0003829	S0004918
S0003829	S0005486
S0003829	S0003949
S0004486	S0005693
S0004486	S0006011
S0004486	S0005040
S0004486	S0005122
S0004486	S0005400
S0004486	S0005896
S0004486	S0005246
S0004486	S0004528
S0004486	S0004722
S0004486	S0005622
S0004486	S0006336
S0004486	S0004751
S0004486	S0005481
S0004486	S0005708
S0004486	S0004843
S0004486	S0004488
S0004486	S0005819
S0004486	S0006002
S0004487	S0004626
S0004487	S0004806
S0004487	S0006382
S0004487	S0006286
S0004487	S0005816
S0004487	S0005129
S0004487	S0004950
S0004487	S0006304
S0004487	S0005228
S0004487	S0004838
S0004487	S0005835
S0004487	S0005180
S0004487	S0007224
S0004487	S0005676
S0001144	S0005880
S0001144	S0004206
S0001144	S0002255
S0001144	S0004982
S0001144	S0001356
S0001144	S0003318
S0001144	S0003319
S0001144	S0002622
S0001144	S0005029
S0001144	S0002187
S0001144	S0002802
S0001144	S0001556
S0001144	S0001493
S0001144	S0003631
S0001144	S0006061
S0001144	S0001672
S0001144	S0004086
S0001144	S0004347
S0001144	S0004177
S0001144	S0003674
S0001144	S0001222
S0001144	S0006258
S0001144	S0004662
S0001144	S0003499
S0001144	S0001226
S0001144	S0002223
S0001144	S0004918
S0001144	S0001236
S0001144	S0005746
S0001144	S0002976
S0001144	S0004952
S0001144	S0006395
S0004488	S0005693
S0004488	S0006011
S0004488	S0005040
S0004488	S0005122
S0004488	S0005400
S0004488	S0005896
S0004488	S0005246
S0004488	S0004722
S0004488	S0004528
S0004488	S0005622
S0004488	S0006336
S0004488	S0004751
S0004488	S0005708
S0004488	S0005481
S0004488	S0004843
S0004488	S0005819
S0004488	S0006002
S0002885	S0005499
S0002885	S0004465
S0002885	S0003083
S0002885	S0005544
S0002885	S0005787
S0002885	S0003248
S0002885	S0003176
S0002885	S0005662
S0002885	S0003962
S0002885	S0004103
S0002885	S0004692
S0002885	S0003625
S0002885	S0004710
S0002885	S0005318
S0002885	S0003126
S0002885	S0002987
S0002886	S0004213
S0002886	S0004917
S0002886	S0004852
S0002886	S0005574
S0002886	S0003931
S0002886	S0005335
S0002886	S0005165
S0002886	S0003391
S0001147	S0003963
S0001149	S0005032
S0001149	S0005017
S0001149	S0003073
S0001149	S0004306
S0001149	S0001539
S0001149	S0004520
S0001149	S0002626
S0001149	S0003291
S0001149	S0002384
S0001149	S0002565
S0001149	S0004614
S0001149	S0003394
S0001149	S0001849
S0001149	S0001876
S0001149	S0003837
S0001149	S0003030
S0001149	S0003017
S0001149	S0003214
S0001149	S0004017
S0002888	S0005970
S0002888	S0005133
S0002888	S0005029
S0002888	S0004422
S0002888	S0003272
S0002888	S0006214
S0002888	S0006036
S0002888	S0004354
S0002888	S0003387
S0002888	S0006319
S0002888	S0006238
S0002888	S0004295
S0002888	S0003833
S0002888	S0005438
S0002888	S0004903
S0002888	S0003030
S0002888	S0005393
S0002888	S0004592
S0002888	S0003962
S0002888	S0002976
S0002888	S0003214
S0002888	S0004938
S0005430	S0006345
S0003831	S0006156
S0003831	S0004206
S0003831	S0005785
S0003831	S0005125
S0003831	S0005231
S0003831	S0004090
S0003831	S0004754
S0003831	S0004860
S0003831	S0004328
S0003831	S0005299
S0003831	S0005889
S0003831	S0005318
S0003831	S0004095
S0005437	S0006014
S0005437	S0005964
S0005437	S0006220
S0005437	S0006132
S0005437	S0005798
S0005437	S0005888
S0005437	S0006047
S0005437	S0006233
S0005437	S0005702
S0005437	S0006180
S0005437	S0005713
S0005437	S0005732
S0005437	S0006348
S0005437	S0006179
S0005437	S0006187
S0005437	S0005565
S0005437	S0005930
S0005437	S0005671
S0005437	S0005933
S0005437	S0006395
S0005437	S0005587
S0003833	S0004206
S0003833	S0004982
S0003833	S0005785
S0003833	S0004405
S0003833	S0004511
S0003833	S0004261
S0003833	S0006207
S0003833	S0006312
S0003833	S0006061
S0003833	S0004354
S0003833	S0005336
S0003833	S0004712
S0003833	S0004714
S0003833	S0004482
S0003833	S0005553
S0003833	S0006371
S0003833	S0005643
S0003833	S0004809
S0003833	S0004753
S0003833	S0003936
S0003833	S0004860
S0003833	S0004951
S0003833	S0003971
S0003833	S0004952
S0003833	S0006379
S0003833	S0005844
S0003833	S0005668
S0003833	S0005952
S0003833	S0005970
S0003833	S0004959
S0003833	S0005599
S0003833	S0004888
S0003833	S0004430
S0003833	S0004520
S0003833	S0004164
S0003833	S0005234
S0003833	S0006214
S0003833	S0006036
S0003833	S0004614
S0003833	S0004630
S0003833	S0004529
S0003833	S0005438
S0003833	S0006364
S0003833	S0005636
S0003833	S0003870
S0003833	S0006292
S0003833	S0005000
S0003833	S0005299
S0003833	S0006385
S0003833	S0004839
S0005438	S0005952
S0005438	S0005970
S0005438	S0006036
S0005438	S0006214
S0005438	S0006061
S0005438	S0006207
S0005438	S0005505
S0005438	S0006341
S0005438	S0006149
S0005438	S0005553
S0005438	S0006371
S0005438	S0006364
S0005438	S0005636
S0005438	S0006292
S0005438	S0006379
S0005438	S0005837
S0005438	S0005668
S0004490	S0004722
S0004490	S0006027
S0004491	S0005273
S0003835	S0005711
S0003835	S0004848
S0003835	S0004339
S0003835	S0004284
S0004492	S0004665
S0004492	S0005261
S0003837	S0005257
S0003837	S0006319
S0003837	S0005032
S0003837	S0004920
S0003837	S0004306
S0003837	S0003899
S0003837	S0003859
S0003837	S0004614
S0003837	S0004121
S0003837	S0004428
S0003837	S0005853
S0003837	S0004017
S0001150	S0001356
S0001150	S0003163
S0001150	S0003174
S0004494	S0005677
S0004494	S0006156
S0004494	S0004714
S0004494	S0004798
S0004494	S0005029
S0004494	S0006214
S0004494	S0004711
S0004494	S0007222
S0004494	S0004614
S0004494	S0005450
S0004494	S0005256
S0004494	S0004802
S0003838	S0006075
S0003838	S0005008
S0003838	S0005446
S0003838	S0004911
S0003838	S0005859
S0003838	S0005457
S0003838	S0004170
S0003838	S0004932
S0003838	S0004334
S0003838	S0005662
S0003838	S0007222
S0003838	S0006154
S0003838	S0004034
S0006099	S0006261
S0006099	S0006111
S0006099	S0006365
S0002892	S0003566
S0001154	S0001177
S0001154	S0001390
S0001154	S0001627
S0001154	S0002624
S0001154	S0004898
S0001154	S0006314
S0001154	S0005192
S0001154	S0002861
S0001154	S0005286
S0001154	S0005642
S0001154	S0005733
S0001154	S0003030
S0001154	S0006391
S0001154	S0003105
S0001154	S0005662
S0001154	S0003865
S0001154	S0004918
S0001154	S0002796
S0001154	S0006394
S0001154	S0003214
S0001154	S0002344
S0001154	S0005868
S0001154	S0004430
S0001154	S0002439
S0001154	S0006214
S0001154	S0005057
S0001154	S0001568
S0001154	S0001852
S0001154	S0004347
S0001154	S0001587
S0001154	S0004099
S0001154	S0006092
S0001154	S0005703
S0001154	S0006271
S0001154	S0001222
S0001154	S0003499
S0001154	S0001226
S0001154	S0005000
S0001154	S0005299
S0001156	S0004439
S0001156	S0004140
S0001156	S0001451
S0001156	S0005348
S0001156	S0003737
S0001156	S0005050
S0001156	S0001948
S0001156	S0004071
S0001156	S0005707
S0001156	S0004592
S0001156	S0006375
S0001156	S0002796
S0001156	S0004854
S0001156	S0004329
S0001156	S0002968
S0001156	S0002750
S0001156	S0002751
S0002896	S0005341
S0002896	S0005698
S0001157	S0002165
S0001157	S0003962
S0001157	S0005785
S0001157	S0003407
S0001157	S0005060
S0001157	S0005553
S0001157	S0002598
S0001157	S0005255
S0001157	S0002736
S0001159	S0003314
S0001159	S0005065
S0001159	S0006433
S0001159	S0005075
S0001159	S0004816
S0001159	S0004664
S0001159	S0005014
S0001159	S0005571
S0002898	S0003318
S0002898	S0005925
S0005441	S0007227
S0005441	S0005746
S0005441	S0005853
S0002100	S0004439
S0002100	S0002344
S0002100	S0003252
S0002100	S0005859
S0002100	S0005796
S0002100	S0004658
S0002100	S0006240
S0002100	S0003794
S0002100	S0006155
S0002103	S0002976
S0002103	S0005957
S0005446	S0006075
S0005446	S0006003
S0005446	S0005859
S0005446	S0006274
S0005446	S0005457
S0005446	S0005831
S0005446	S0005662
S0005446	S0005582
S0005446	S0006384
S0005446	S0005770
S0005446	S0005495
S0005446	S0007222
S0005446	S0006227
S0005446	S0005700
S0005446	S0005943
S0002104	S0002156
S0002104	S0003968
S0002104	S0003317
S0002104	S0003067
S0002104	S0004332
S0002104	S0004440
S0002104	S0004336
S0002104	S0003713
S0002104	S0006119
S0002104	S0005245
S0002104	S0004807
S0002104	S0003103
S0002104	S0005574
S0002104	S0005930
S0002104	S0002233
S0002104	S0005399
S0002104	S0004051
S0002104	S0004019
S0002104	S0003071
S0002104	S0002343
S0002104	S0002998
S0002104	S0002239
S0002104	S0005106
S0002104	S0006014
S0002104	S0002999
S0002104	S0002419
S0002104	S0006052
S0002104	S0003436
S0002104	S0006306
S0002104	S0003725
S0002104	S0005760
S0002104	S0003115
S0002104	S0002240
S0002104	S0002135
S0002104	S0004855
S0002104	S0003044
S0002104	S0005839
S0002104	S0002350
S0002104	S0005589
S0002104	S0003335
S0002104	S0004065
S0002104	S0004317
S0002104	S0003266
S0002104	S0004175
S0002104	S0002288
S0002104	S0006064
S0002104	S0002826
S0002104	S0006247
S0002104	S0004538
S0002104	S0004750
S0002104	S0002790
S0002104	S0005480
S0002104	S0004398
S0002104	S0005487
S0002104	S0005011
S0002104	S0005013
S0002104	S0002508
S0002104	S0002293
S0002104	S0005056
S0002104	S0006141
S0002104	S0002295
S0002104	S0003380
S0002104	S0002908
S0002104	S0006436
S0002104	S0004728
S0002104	S0006437
S0002104	S0006438
S0002104	S0003855
S0002104	S0002879
S0002104	S0006000
S0003844	S0004137
S0003844	S0004416
S0003844	S0004513
S0003844	S0006134
S0003844	S0006305
S0003844	S0004265
S0003844	S0004509
S0003844	S0006072
S0003844	S0006261
S0003844	S0004901
S0003844	S0004732
S0003844	S0004289
S0003844	S0006382
S0003844	S0006286
S0003844	S0004853
S0003844	S0005835
S0003844	S0006386
S0003844	S0003959
S0003844	S0004107
S0003846	S0005738
S0000503	S0003524
S0001160	S0002175
S0001160	S0005205
S0001160	S0005206
S0001160	S0003169
S0001160	S0006223
S0001160	S0004093
S0001160	S0004530
S0001160	S0004264
S0001160	S0003730
S0001160	S0002459
S0001160	S0003804
S0001160	S0002578
S0001160	S0003927
S0001160	S0003766
S0001160	S0006366
S0001160	S0006379
S0001160	S0002260
S0001161	S0006059
S0001161	S0004395
S0001161	S0002545
S0001161	S0002877
S0001161	S0004005
S0001161	S0005405
S0001161	S0003874
S0001161	S0002476
S0001161	S0005950
S0001161	S0004802
S0003849	S0004124
S0003849	S0004221
S0003849	S0004378
S0003849	S0004323
S0003849	S0005553
S0003849	S0004165
S0003849	S0003962
S0003849	S0005057
S0003849	S0006139
S0001162	S0004153
S0001163	S0002172
S0001163	S0005032
S0001163	S0006149
S0001163	S0005438
S0001163	S0004975
S0001163	S0001709
S0001163	S0003175
S0001163	S0003936
S0001163	S0004593
S0001163	S0003088
S0001163	S0004926
S0001163	S0003098
S0001163	S0004614
S0001163	S0005505
S0001163	S0003466
S0001164	S0002627
S0001164	S0001207
S0001164	S0002736
S0001164	S0002907
S0005450	S0006156
S0005450	S0006383
S0005450	S0005850
S0005450	S0006394
S0005450	S0007261
S0005450	S0006048
S0005450	S0007222
S0005450	S0005733
S0005454	S0005670
S0005454	S0005743
S0005454	S0006379
S0005454	S0005950
S0005454	S0006115
S0003850	S0004124
S0003850	S0005000
S0003850	S0003962
S0003850	S0003973
S0003853	S0005871
S0003853	S0005856
S0003853	S0005133
S0003853	S0005401
S0003853	S0004422
S0003853	S0006060
S0003853	S0006311
S0003853	S0004441
S0003853	S0005261
S0003853	S0005083
S0003853	S0004339
S0003853	S0004267
S0003853	S0006227
S0003853	S0004732
S0003853	S0006158
S0003853	S0004198
S0003853	S0005624
S0003853	S0004539
S0003853	S0004665
S0003853	S0005753
S0003853	S0004105
S0003853	S0004211
S0003853	S0005776
S0003853	S0004975
S0003853	S0004165
S0003853	S0005798
S0003853	S0004327
S0003853	S0004614
S0003853	S0005166
S0003853	S0004187
S0003853	S0004527
S0003853	S0005364
S0003853	S0005705
S0003853	S0004903
S0003853	S0005381
S0003853	S0005527
S0003853	S0004652
S0003853	S0004492
S0003853	S0006364
S0003853	S0006294
S0003853	S0004852
S0003853	S0004928
S0003853	S0005837
S0005457	S0006075
S0005457	S0005859
S0005457	S0007222
S0005458	S0006129
S0005458	S0005732
S0003855	S0003968
S0003855	S0005839
S0003855	S0005589
S0003855	S0004065
S0003855	S0004332
S0003855	S0004317
S0003855	S0004440
S0003855	S0004336
S0003855	S0004175
S0003855	S0006119
S0003855	S0005245
S0003855	S0006064
S0003855	S0006247
S0003855	S0004538
S0003855	S0004750
S0003855	S0004807
S0003855	S0005480
S0003855	S0004398
S0003855	S0005011
S0003855	S0005487
S0003855	S0005399
S0003855	S0005013
S0003855	S0004019
S0003855	S0004051
S0003855	S0005106
S0003855	S0006052
S0003855	S0006141
S0003855	S0006306
S0003855	S0006436
S0003855	S0004728
S0003855	S0006437
S0003855	S0006438
S0003855	S0005760
S0003855	S0004855
S0003855	S0006000
S0001170	S0001499
S0001170	S0002861
S0001170	S0004959
S0001170	S0003083
S0001170	S0001633
S0001170	S0003326
S0001170	S0006273
S0001170	S0002706
S0001170	S0002634
S0001170	S0005558
S0001170	S0001924
S0001170	S0006387
S0000515	S0004714
S0001171	S0004035
S0001171	S0004811
S0001171	S0006345
S0001171	S0006095
S0001171	S0004908
S0001171	S0002609
S0001171	S0005430
S0001171	S0001745
S0001171	S0001406
S0001171	S0001762
S0001171	S0004669
S0000516	S0003080
S0000516	S0004045
S0000516	S0003326
S0000516	S0002451
S0000516	S0003506
S0000516	S0002552
S0000516	S0002574
S0000516	S0002583
S0000516	S0005508
S0000516	S0003484
S0000516	S0006175
S0000516	S0004466
S0000516	S0001141
S0000516	S0004840
S0000516	S0002856
S0000516	S0003496
S0000516	S0004836
S0000516	S0003034
S0000516	S0004849
S0000516	S0004938
S0003859	S0005257
S0003859	S0006319
S0003859	S0004920
S0003859	S0003899
S0003859	S0004428
S0003859	S0004121
S0003859	S0005853
S0000517	S0005499
S0000517	S0002602
S0000517	S0004949
S0000517	S0001622
S0000517	S0005401
S0000517	S0001732
S0000517	S0002372
S0000517	S0003088
S0000517	S0004424
S0000517	S0003802
S0000517	S0005083
S0000517	S0002840
S0000517	S0001030
S0000517	S0003377
S0000517	S0002575
S0000517	S0003394
S0000517	S0003645
S0000517	S0001210
S0000517	S0005197
S0000517	S0004395
S0000517	S0001141
S0000517	S0005732
S0000517	S0003950
S0000517	S0004842
S0000517	S0005933
S0000517	S0002218
S0000517	S0001094
S0000517	S0003430
S0000517	S0002545
S0000517	S0004165
S0000517	S0005798
S0000517	S0005252
S0000517	S0000781
S0000517	S0002904
S0000517	S0003382
S0000517	S0005076
S0000517	S0002581
S0000517	S0001497
S0000517	S0004186
S0000517	S0004527
S0000517	S0003905
S0000517	S0005543
S0000517	S0004903
S0000517	S0002498
S0000517	S0002205
S0000517	S0002789
S0000517	S0002242
S0001177	S0005116
S0001177	S0005083
S0001177	S0001649
S0001177	S0006179
S0001177	S0003865
S0001177	S0004918
S0001177	S0004970
S0001177	S0004124
S0001177	S0002347
S0001177	S0003343
S0001177	S0005037
S0001177	S0001473
S0001177	S0001295
S0001177	S0004430
S0001177	S0002292
S0001177	S0002439
S0001177	S0006124
S0001177	S0006125
S0001177	S0004347
S0001177	S0006325
S0001177	S0001693
S0001177	S0003386
S0001177	S0004099
S0001177	S0006092
S0001177	S0005703
S0001177	S0003743
S0001177	S0003387
S0001177	S0005615
S0001177	S0005098
S0001177	S0001222
S0001177	S0005278
S0001177	S0003674
S0001177	S0003499
S0001177	S0005000
S0001177	S0001226
S0001177	S0004839
S0001179	S0001693
S0001179	S0003055
S0001179	S0002499
S0001179	S0004049
S0004800	S0005250
S0004800	S0005081
S0004800	S0005769
S0004800	S0006039
S0004800	S0005320
S0004800	S0005684
S0004802	S0006156
S0004802	S0005405
S0004802	S0007222
S0004802	S0005950
S0004802	S0005256
S0004802	S0005450
S0005460	S0005925
S0005462	S0006004
S0004806	S0006094
S0004806	S0005196
S0004806	S0004899
S0004806	S0005129
S0004806	S0005727
S0004806	S0006125
S0004806	S0004950
S0004806	S0004838
S0004806	S0005228
S0004806	S0005180
S0004806	S0007224
S0004806	S0005676
S0004807	S0005839
S0004807	S0005589
S0004807	S0005106
S0004807	S0006141
S0004807	S0006052
S0004807	S0006119
S0004807	S0006306
S0004807	S0005245
S0004807	S0006064
S0004807	S0006247
S0004807	S0006436
S0004807	S0005480
S0004807	S0006437
S0004807	S0006438
S0004807	S0005760
S0004807	S0005487
S0004807	S0005011
S0004807	S0004855
S0004807	S0005399
S0004807	S0006000
S0004807	S0005013
S0004809	S0004860
S0004809	S0005299
S0004809	S0005785
S0004809	S0005844
S0003862	S0005130
S0003862	S0005769
S0003862	S0004798
S0003862	S0004735
S0003862	S0005731
S0003862	S0005320
S0003862	S0005475
S0003862	S0005250
S0003862	S0005081
S0003862	S0003874
S0003862	S0006039
S0003862	S0004800
S0003862	S0004767
S0003862	S0005934
S0003862	S0006430
S0003862	S0005684
S0000520	S0000626
S0000520	S0000642
S0000520	S0001714
S0000520	S0000808
S0000520	S0003899
S0000520	S0001539
S0000520	S0002730
S0000520	S0003088
S0000520	S0000667
S0000520	S0003712
S0000520	S0002571
S0000520	S0005228
S0000520	S0003551
S0000520	S0002645
S0000520	S0006047
S0000520	S0007224
S0000520	S0004179
S0000520	S0003394
S0000520	S0003645
S0000520	S0004626
S0000520	S0000957
S0000520	S0000884
S0000520	S0004806
S0000520	S0001793
S0000520	S0002596
S0000520	S0004468
S0000520	S0002598
S0000520	S0004487
S0000520	S0003032
S0000520	S0004950
S0000520	S0003599
S0000520	S0003036
S0000520	S0005933
S0000520	S0003322
S0000520	S0003308
S0000520	S0002522
S0000520	S0002523
S0000520	S0002701
S0000520	S0001650
S0000520	S0002704
S0000520	S0005126
S0000520	S0002632
S0000520	S0004431
S0000520	S0003452
S0000520	S0002813
S0000520	S0006304
S0000520	S0003542
S0000520	S0005057
S0000520	S0000781
S0000520	S0005180
S0000520	S0004363
S0000520	S0005076
S0000520	S0004614
S0000520	S0004187
S0000520	S0000787
S0000520	S0005437
S0000520	S0002870
S0000520	S0001240
S0000520	S0005816
S0000520	S0001404
S0000520	S0004838
S0000520	S0005676
S0005468	S0006132
S0005468	S0005889
S0005468	S0005900
S0005468	S0005933
S0005468	S0005941
S0005468	S0005643
S0000522	S0006056
S0003865	S0005499
S0003865	S0004879
S0003865	S0005859
S0003865	S0005949
S0003865	S0005225
S0003865	S0004424
S0003865	S0004711
S0003865	S0004715
S0003865	S0004467
S0003865	S0005376
S0003865	S0004663
S0003865	S0004932
S0003865	S0005646
S0003865	S0004918
S0003865	S0003866
S0003865	S0004595
S0003865	S0003973
S0003865	S0006395
S0003865	S0004017
S0003865	S0005756
S0003865	S0005862
S0003865	S0003959
S0003865	S0005952
S0003865	S0004143
S0003865	S0004959
S0003865	S0005958
S0003865	S0004430
S0003865	S0004521
S0003865	S0004347
S0003865	S0004614
S0003865	S0005079
S0003865	S0004099
S0003865	S0006092
S0003865	S0005703
S0003865	S0004295
S0003865	S0005291
S0003865	S0003941
S0003865	S0006364
S0003865	S0004818
S0003865	S0005000
S0003865	S0003963
S0003865	S0004839
S0003865	S0005925
S0003865	S0005853
S0003866	S0004143
S0003866	S0005050
S0003866	S0005949
S0003866	S0003941
S0003866	S0006364
S0003866	S0004818
S0003866	S0004424
S0003866	S0005646
S0003866	S0005925
S0003866	S0004711
S0003866	S0004630
S0003866	S0004614
S0003866	S0005862
S0002128	S0004370
S0002128	S0002493
S0002129	S0004198
S0002129	S0004473
S0002129	S0006006
S0002129	S0004903
S0002129	S0004975
S0002129	S0002354
S0002129	S0002508
S0002129	S0002534
S0002129	S0003168
S0002129	S0004334
S0002129	S0006132
S0002129	S0003364
S0002129	S0006385
S0002129	S0006139
S0002129	S0002494
S0001183	S0002156
S0001183	S0003968
S0001183	S0003317
S0001183	S0004332
S0001183	S0004440
S0001183	S0001395
S0001183	S0004336
S0001183	S0006119
S0001183	S0003713
S0001183	S0005245
S0001183	S0004807
S0001183	S0003103
S0001183	S0002233
S0001183	S0005399
S0001183	S0004051
S0001183	S0004019
S0001183	S0003071
S0001183	S0002343
S0001183	S0005106
S0001183	S0002239
S0001183	S0002998
S0001183	S0002419
S0001183	S0002999
S0001183	S0006052
S0001183	S0006306
S0001183	S0003725
S0001183	S0005760
S0001183	S0002135
S0001183	S0002240
S0001183	S0003115
S0001183	S0004855
S0001183	S0003044
S0001183	S0002350
S0001183	S0005839
S0001183	S0005589
S0001183	S0001802
S0001183	S0004065
S0001183	S0004317
S0001183	S0003266
S0001183	S0001663
S0001183	S0002288
S0001183	S0004175
S0001183	S0006064
S0001183	S0001489
S0001183	S0002826
S0001183	S0006247
S0001183	S0004538
S0001183	S0002790
S0001183	S0002104
S0001183	S0004750
S0001183	S0005480
S0001183	S0001410
S0001183	S0004398
S0001183	S0005011
S0001183	S0005487
S0001183	S0005013
S0001183	S0002293
S0001183	S0006141
S0001183	S0003380
S0001183	S0002295
S0001183	S0002908
S0001183	S0006436
S0001183	S0006437
S0001183	S0004728
S0001183	S0006438
S0001183	S0001314
S0001183	S0003855
S0001183	S0002879
S0001183	S0006000
S0001183	S0001280
S0000529	S0004560
S0000529	S0001356
S0000529	S0005372
S0000529	S0005446
S0000529	S0003210
S0000529	S0002789
S0000529	S0005431
S0000529	S0002581
S0000529	S0001756
S0000529	S0005943
S0000529	S0004034
S0000529	S0002915
S0000529	S0003806
S0000529	S0005022
S0001185	S0005677
S0001185	S0005499
S0001185	S0001283
S0001185	S0001627
S0001185	S0005029
S0001185	S0005401
S0001185	S0004603
S0001185	S0006314
S0001185	S0006048
S0001185	S0003466
S0001185	S0005192
S0001185	S0003824
S0001185	S0004539
S0001185	S0005642
S0001185	S0005286
S0001185	S0003684
S0001185	S0005733
S0001185	S0005750
S0001185	S0002794
S0001185	S0006391
S0001185	S0005736
S0001185	S0004918
S0001185	S0006394
S0001185	S0001505
S0001185	S0003038
S0001185	S0003322
S0001185	S0004410
S0001185	S0005867
S0001185	S0005868
S0001185	S0006050
S0001185	S0006214
S0001185	S0002812
S0001185	S0002367
S0001185	S0005057
S0001185	S0002563
S0001185	S0005252
S0001185	S0005076
S0001185	S0002299
S0001185	S0004186
S0001185	S0006074
S0001185	S0005095
S0001185	S0003905
S0001185	S0005365
S0001185	S0004652
S0001185	S0003496
S0001185	S0003676
S0001185	S0001789
S0001185	S0003962
S0001185	S0001897
S0001185	S0002789
S0001185	S0006385
S0001185	S0004839
S0001185	S0005005
S0004810	S0005378
S0004810	S0005854
S0004811	S0004908
S0004811	S0005430
S0004811	S0006345
S0004812	S0007227
S0004812	S0006177
S0004812	S0006323
S0004812	S0006324
S0004812	S0005935
S0004814	S0006339
S0004814	S0005943
S0005471	S0005787
S0004816	S0006156
S0004816	S0005065
S0004816	S0006433
S0004816	S0005075
S0004816	S0005014
S0004816	S0005571
S0003870	S0005677
S0003870	S0004206
S0003870	S0004982
S0003870	S0005787
S0003870	S0005133
S0003870	S0004170
S0003870	S0005029
S0003870	S0004049
S0003870	S0005152
S0003870	S0004261
S0003870	S0006312
S0003870	S0006061
S0003870	S0006207
S0003870	S0004711
S0003870	S0004712
S0003870	S0005336
S0003870	S0004714
S0003870	S0004626
S0003870	S0004660
S0003870	S0004482
S0003870	S0006371
S0003870	S0005553
S0003870	S0005643
S0003870	S0003936
S0003870	S0005915
S0003870	S0004951
S0003870	S0003971
S0003870	S0004952
S0003870	S0006379
S0003870	S0005829
S0003870	S0004938
S0003870	S0005668
S0003870	S0005952
S0003870	S0004959
S0003870	S0004798
S0003870	S0004430
S0003870	S0004415
S0003870	S0006214
S0003870	S0005234
S0003870	S0004614
S0003870	S0004363
S0003870	S0006325
S0003870	S0005612
S0003870	S0006253
S0003870	S0004529
S0003870	S0005438
S0003870	S0005454
S0003870	S0006364
S0003870	S0004494
S0003870	S0005636
S0003870	S0006292
S0003870	S0005000
S0003870	S0005299
S0004818	S0006003
S0004818	S0005079
S0004818	S0005949
S0004818	S0005133
S0004818	S0005643
S0004818	S0006364
S0004818	S0005646
S0004818	S0005925
S0004818	S0005862
S0005475	S0006067
S0005475	S0005769
S0005475	S0006039
S0005475	S0005730
S0005475	S0005731
S0005475	S0005934
S0005475	S0006430
S0003871	S0004061
S0002133	S0005850
S0002133	S0004959
S0002133	S0006031
S0002133	S0003674
S0002133	S0005844
S0002133	S0006081
S0002133	S0003030
S0002133	S0005943
S0002134	S0005364
S0002134	S0005446
S0002134	S0003506
S0002135	S0002156
S0002135	S0002350
S0002135	S0003968
S0002135	S0005839
S0002135	S0005589
S0002135	S0003317
S0002135	S0004065
S0002135	S0004332
S0002135	S0004317
S0002135	S0003266
S0002135	S0004440
S0002135	S0004336
S0002135	S0002288
S0002135	S0003713
S0002135	S0004175
S0002135	S0006119
S0002135	S0005245
S0002135	S0006064
S0002135	S0002826
S0002135	S0004538
S0002135	S0006247
S0002135	S0002790
S0002135	S0004750
S0002135	S0004807
S0002135	S0005480
S0002135	S0003103
S0002135	S0004398
S0002135	S0002233
S0002135	S0005011
S0002135	S0005487
S0002135	S0005399
S0002135	S0005013
S0002135	S0004051
S0002135	S0004019
S0002135	S0003071
S0002135	S0002343
S0002135	S0002998
S0002135	S0002239
S0002135	S0005106
S0002135	S0002999
S0002135	S0002419
S0002135	S0002293
S0002135	S0006052
S0002135	S0006141
S0002135	S0003380
S0002135	S0002295
S0002135	S0006306
S0002135	S0003725
S0002135	S0002908
S0002135	S0006436
S0002135	S0006437
S0002135	S0004728
S0002135	S0006438
S0002135	S0003855
S0002135	S0005760
S0002135	S0003115
S0002135	S0002240
S0002135	S0002879
S0002135	S0004855
S0002135	S0003044
S0002135	S0006000
S0003874	S0005130
S0003874	S0005769
S0003874	S0004798
S0003874	S0005320
S0003874	S0005250
S0003874	S0005081
S0003874	S0006039
S0003874	S0004800
S0003874	S0006430
S0003874	S0006059
S0003874	S0004735
S0003874	S0005731
S0003874	S0005475
S0003874	S0004005
S0003874	S0004767
S0003874	S0005934
S0003874	S0005684
S0000533	S0005499
S0000533	S0001356
S0000533	S0004982
S0000533	S0001283
S0000533	S0002620
S0000533	S0003318
S0000533	S0003068
S0000533	S0003173
S0000533	S0002622
S0000533	S0004048
S0000533	S0005029
S0000533	S0002550
S0000533	S0002802
S0000533	S0002198
S0000533	S0003466
S0000533	S0003825
S0000533	S0002668
S0000533	S0002596
S0000533	S0003829
S0000533	S0002598
S0000533	S0003030
S0000533	S0004592
S0000533	S0004918
S0000533	S0003866
S0000533	S0001075
S0000533	S0003214
S0000533	S0001328
S0000533	S0005829
S0000533	S0001900
S0000533	S0004888
S0000533	S0002632
S0000533	S0001726
S0000533	S0000747
S0000533	S0000927
S0000533	S0004523
S0000533	S0004347
S0000533	S0003901
S0000533	S0003472
S0000533	S0003368
S0000533	S0005078
S0000533	S0000786
S0000533	S0000788
S0000533	S0004384
S0000533	S0003833
S0000533	S0001948
S0000533	S0001878
S0000533	S0001047
S0000533	S0001404
S0000533	S0003949
S0000533	S0004206
S0000533	S0002534
S0000533	S0002535
S0000533	S0000827
S0000533	S0000756
S0000533	S0006061
S0000533	S0006312
S0000533	S0001736
S0000533	S0003551
S0000533	S0005335
S0000533	S0002751
S0000533	S0000864
S0000533	S0000689
S0000533	S0004537
S0000533	S0005553
S0000533	S0004395
S0000533	S0002687
S0000533	S0006179
S0000533	S0006391
S0000533	S0005738
S0000533	S0002324
S0000533	S0004688
S0000533	S0000547
S0000533	S0005050
S0000533	S0003416
S0000533	S0002259
S0000533	S0002187
S0000533	S0005234
S0000533	S0003631
S0000533	S0002651
S0000533	S0000872
S0000533	S0002299
S0000533	S0002907
S0000533	S0005702
S0000533	S0002835
S0000533	S0003387
S0000533	S0004295
S0000533	S0005454
S0000533	S0000984
S0000533	S0003674
S0000533	S0006364
S0000533	S0001062
S0000533	S0005670
S0000533	S0005743
S0000533	S0003203
S0000533	S0004839
S0000533	S0001069
S0001190	S0001621
S0001190	S0004061
S0001190	S0005963
S0001190	S0001714
S0001190	S0003336
S0001190	S0002730
S0001190	S0004899
S0001190	S0002716
S0001190	S0005228
S0001190	S0002645
S0001190	S0002646
S0001190	S0004626
S0001190	S0001793
S0001190	S0004466
S0001190	S0004806
S0001190	S0004718
S0001190	S0005196
S0001190	S0004468
S0001190	S0006372
S0001190	S0003105
S0001190	S0004950
S0001190	S0002304
S0001190	S0003599
S0001190	S0002993
S0001190	S0003308
S0001190	S0004304
S0001190	S0002361
S0001190	S0002523
S0001190	S0001650
S0001190	S0002704
S0001190	S0001653
S0001190	S0004431
S0001190	S0005411
S0001190	S0003452
S0001190	S0005129
S0001190	S0006125
S0001190	S0002813
S0001190	S0003632
S0001190	S0005180
S0001190	S0005700
S0001190	S0002851
S0001190	S0006094
S0001190	S0001947
S0001190	S0002870
S0001190	S0005293
S0001190	S0006274
S0001190	S0005727
S0001190	S0004838
S0001190	S0005495
S0001190	S0005676
S0001190	S0003119
S0000534	S0004035
S0000534	S0005791
S0000534	S0005859
S0000534	S0000818
S0000534	S0005070
S0000534	S0002632
S0000534	S0002609
S0000534	S0005798
S0000534	S0004165
S0000534	S0002562
S0000534	S0005430
S0000534	S0001745
S0000534	S0001762
S0000534	S0006162
S0000534	S0001586
S0000534	S0005167
S0000534	S0004811
S0000534	S0006345
S0000534	S0003578
S0000534	S0004746
S0000534	S0004908
S0000534	S0001171
S0000534	S0001406
S0000534	S0004669
S0000534	S0005584
S0000534	S0003124
S0001191	S0002172
S0001191	S0004401
S0001191	S0004699
S0001191	S0003139
S0001191	S0004119
S0001191	S0001626
S0001191	S0002372
S0001191	S0004170
S0001191	S0003605
S0001191	S0003088
S0001191	S0002732
S0001191	S0006047
S0001191	S0004176
S0001191	S0003570
S0001191	S0006138
S0001191	S0005337
S0001191	S0005604
S0001191	S0003377
S0001191	S0003645
S0001191	S0005370
S0001191	S0002773
S0001191	S0001212
S0001191	S0002790
S0001191	S0004735
S0001191	S0005732
S0001191	S0003934
S0001191	S0004915
S0001191	S0005398
S0001191	S0005933
S0001191	S0002307
S0001191	S0002218
S0001191	S0001239
S0001191	S0004212
S0001191	S0002979
S0001191	S0004599
S0001191	S0002325
S0001191	S0003322
S0001191	S0003993
S0001191	S0004975
S0001191	S0005019
S0001191	S0003360
S0001191	S0001297
S0001191	S0004165
S0001191	S0002707
S0001191	S0001582
S0001191	S0005326
S0001191	S0003367
S0001191	S0005076
S0001191	S0006341
S0001191	S0004187
S0001191	S0004722
S0001191	S0005437
S0001191	S0001768
S0001191	S0005381
S0001191	S0003762
S0001191	S0002857
S0001191	S0006348
S0001191	S0006187
S0001191	S0005565
S0001191	S0005671
S0001191	S0005582
S0001191	S0005837
S0001191	S0002987
S0001191	S0005587
S0001191	S0003313
S0000535	S0004593
S0000535	S0002319
S0000535	S0004117
S0000535	S0002296
S0000535	S0003284
S0000535	S0004170
S0000535	S0004034
S0000536	S0002172
S0000536	S0003322
S0000536	S0003993
S0000536	S0004401
S0000536	S0003139
S0000536	S0004119
S0000536	S0000653
S0000536	S0003360
S0000536	S0001297
S0000536	S0002707
S0000536	S0002732
S0000536	S0006047
S0000536	S0004176
S0000536	S0005076
S0000536	S0003377
S0000536	S0003645
S0000536	S0004722
S0000536	S0000884
S0000536	S0001768
S0000536	S0005437
S0000536	S0005381
S0000536	S0003762
S0000536	S0004735
S0000536	S0006348
S0000536	S0005732
S0000536	S0002857
S0000536	S0006187
S0000536	S0005565
S0000536	S0005671
S0000536	S0002307
S0000536	S0002987
S0000536	S0005587
S0000536	S0001191
S0001192	S0005976
S0001192	S0002232
S0001195	S0004925
S0001195	S0005082
S0001195	S0002718
S0001197	S0002374
S0001197	S0004312
S0001197	S0003583
S0001199	S0003323
S0001199	S0003510
S0001199	S0004137
S0001199	S0003184
S0001199	S0002188
S0001199	S0004416
S0001199	S0003096
S0001199	S0003088
S0001199	S0004513
S0001199	S0002368
S0001199	S0001656
S0001199	S0002824
S0001199	S0006076
S0001199	S0006345
S0001199	S0002881
S0001199	S0001208
S0001199	S0004826
S0001199	S0006382
S0001199	S0002786
S0001199	S0002973
S0001199	S0005835
S0001199	S0003959
S0001199	S0004107
S0004822	S0005702
S0004822	S0006136
S0004822	S0006244
S0005480	S0005839
S0005480	S0005589
S0005480	S0006247
S0005480	S0006436
S0005480	S0006437
S0005480	S0006438
S0005480	S0006141
S0005480	S0006052
S0005480	S0005760
S0005480	S0006119
S0005480	S0005487
S0005480	S0006306
S0005480	S0006064
S0005480	S0006000
S0005481	S0005693
S0005481	S0006011
S0005481	S0005622
S0005481	S0006336
S0005481	S0005708
S0005481	S0005896
S0005481	S0005819
S0005481	S0006002
S0004826	S0006382
S0004826	S0004901
S0004826	S0006305
S0004826	S0005835
S0004826	S0006072
S0004826	S0005294
S0004827	S0005231
S0005483	S0005702
S0005483	S0005711
S0005483	S0005776
S0005483	S0005785
S0005483	S0005844
S0005483	S0006187
S0003882	S0005999
S0003882	S0005257
S0003882	S0004286
S0003882	S0006192
S0003882	S0007255
S0003882	S0007247
S0003882	S0005643
S0003882	S0007274
S0003882	S0007339
S0003882	S0007267
S0003882	S0007268
S0003882	S0006224
S0003883	S0005335
S0003883	S0006276
S0005487	S0005839
S0005487	S0005589
S0005487	S0006247
S0005487	S0006436
S0005487	S0006437
[truncated: 47,537 more rows]
