# Supplementary material for: Motifs, themes and thematic maps of an integrated Saccharomyces cerevisiae interaction network
Source: J Biol. 2005 Jun 1;4(2):6. doi: 10.1186/jbiol23 (PMC1175995; doi:10.1186/jbiol23)
Supplement: Additional data file 1 — A zipped archive containing the five types of biological interactions in the integrated S. cerevisiae network as well as lists of MIPS complexes used to generated Figure 3 and Figure 4 [file jbiol23-s1.zip › coexp_Rst6_pairs.txt]

S0000197	S0000182
S0000199	S0000129
S0005420	S0001315
S0005420	S0000515
S0005420	S0002994
S0005420	S0003941
S0005420	S0000535
S0005420	S0003116
S0005420	S0003203
S0005420	S0004017
S0005420	S0002341
S0005420	S0000772
S0005420	S0000888
S0005420	S0003436
S0005420	S0002792
S0005420	S0001061
S0005421	S0003820
S0005421	S0001140
S0005421	S0000921
S0005421	S0001947
S0005421	S0005082
S0005421	S0004316
S0005421	S0000684
S0005421	S0002796
S0005421	S0001631
S0006080	S0004981
S0006080	S0000309
S0006080	S0004013
S0006080	S0003554
S0006080	S0001019
S0006080	S0003124
S0006080	S0004793
S0006080	S0002585
S0006080	S0005496
S0005425	S0003170
S0005425	S0002442
S0005425	S0000199
S0005425	S0001071
S0005425	S0000272
S0005425	S0000349
S0005425	S0004700
S0005425	S0004701
S0005425	S0000854
S0005425	S0004702
S0005425	S0004703
S0005425	S0003909
S0005425	S0000422
S0005425	S0000351
S0005425	S0002895
S0005425	S0003261
S0005425	S0002534
S0005425	S0004714
S0005425	S0003915
S0005425	S0003916
S0005425	S0003777
S0005425	S0001164
S0005425	S0004142
S0005425	S0004079
S0005425	S0000871
S0005425	S0004584
S0005425	S0003786
S0005425	S0001318
S0005425	S0004082
S0005425	S0000883
S0005425	S0000888
S0005425	S0001250
S0005425	S0001251
S0005425	S0000453
S0005425	S0002994
S0005425	S0002565
S0005425	S0003297
S0005425	S0000892
S0005425	S0001694
S0005425	S0003870
S0005425	S0003872
S0005425	S0000460
S0005425	S0001336
S0005425	S0000535
S0005425	S0001265
S0005425	S0005048
S0005425	S0001777
S0005425	S0000977
S0005425	S0002212
S0005425	S0001921
S0005425	S0002650
S0005425	S0004183
S0005425	S0004257
S0005425	S0001926
S0005425	S0002224
S0005425	S0003891
S0005425	S0001426
S0005425	S0001427
S0005425	S0003898
S0005425	S0003607
S0005425	S0003608
S0005425	S0001866
S0005425	S0001506
S0005425	S0005073
S0005425	S0000498
S0005425	S0003471
S0005425	S0001444
S0005425	S0005220
S0005425	S0001378
S0005425	S0003624
S0005425	S0004281
S0005425	S0001952
S0005425	S0002183
S0005425	S0001456
S0005425	S0005164
S0005425	S0002834
S0005425	S0002762
S0005425	S0003499
S0005425	S0004940
S0005425	S0004949
S0005425	S0005173
S0005425	S0000239
S0005425	S0002341
S0005425	S0003148
S0005425	S0001473
S0005425	S0005255
S0005425	S0001113
S0005425	S0000247
S0005425	S0003085
S0005425	S0002357
S0005425	S0001484
S0005425	S0000755
S0005425	S0003736
S0005425	S0000250
S0005425	S0000251
S0005425	S0002939
S0005425	S0001701
S0005425	S0003093
S0005425	S0005419
S0005425	S0001205
S0005425	S0001060
S0006084	S0001721
S0006084	S0003694
S0006084	S0005379
S0006084	S0003421
S0006084	S0001402
S0006084	S0002717
S0006084	S0004921
S0006084	S0001385
S0006084	S0005773
S0006086	S0001719
S0006086	S0003768
S0006086	S0004711
S0006086	S0005513
S0006086	S0005442
S0006086	S0005443
S0006086	S0003426
S0006086	S0001180
S0006086	S0004597
S0006086	S0000387
S0006086	S0003949
S0006086	S0004242
S0006086	S0005059
S0006086	S0006008
S0006086	S0005144
S0006086	S0000210
S0006086	S0003700
S0006086	S0005811
S0006086	S0000228
S0006086	S0005741
S0006086	S0000738
S0006086	S0006044
S0006086	S0001398
S0006086	S0002843
S0006086	S0000230
S0006086	S0001625
S0006086	S0000257
S0006086	S0000408
S0006087	S0001879
S0006087	S0004585
S0006087	S0002265
S0006087	S0001841
S0006087	S0001915
S0006087	S0000254
S0002881	S0000731
S0002881	S0001356
S0002881	S0001736
S0002881	S0000774
S0002881	S0001488
S0002881	S0000122
S0002881	S0002847
S0002881	S0000994
S0002881	S0002500
S0002881	S0001077
S0002881	S0000832
S0002881	S0001547
S0002881	S0000909
S0002881	S0000110
S0002881	S0002708
S0002881	S0001479
S0002881	S0001201
S0002881	S0002767
S0002881	S0000512
S0002881	S0000175
S0002884	S0001454
S0002889	S0001178
S0002889	S0000094
S0002889	S0001258
S0002889	S0000874
S0005430	S0001844
S0005430	S0002245
S0005432	S0001146
S0005432	S0000473
S0005432	S0003603
S0005432	S0005144
S0005432	S0001625
S0005432	S0002439
S0005433	S0000774
S0005433	S0002881
S0005433	S0001077
S0005433	S0000429
S0005433	S0004207
S0005433	S0001736
S0005433	S0004577
S0005433	S0001674
S0005433	S0005101
S0005433	S0002708
S0005433	S0003007
S0005433	S0000032
S0005433	S0000110
S0005433	S0000994
S0005433	S0003489
S0005433	S0001391
S0005433	S0000665
S0005433	S0002847
S0005433	S0001547
S0005433	S0003804
S0005433	S0001488
S0005433	S0002500
S0005433	S0003165
S0005433	S0000909
S0005433	S0003310
S0005434	S0002911
S0005434	S0003886
S0006090	S0005783
S0006090	S0000352
S0006090	S0002609
S0006090	S0004081
S0006090	S0001418
S0006090	S0005567
S0006090	S0001288
S0006090	S0005573
S0006090	S0000703
S0006090	S0001001
S0006090	S0003048
S0006090	S0000213
S0006090	S0002258
S0006090	S0004362
S0006090	S0002695
S0006090	S0001539
S0006090	S0000091
S0006090	S0001546
S0006090	S0005180
S0006090	S0003086
S0006090	S0004602
S0006090	S0002287
S0006090	S0001486
S0006090	S0005274
S0006090	S0002877
S0006090	S0001138
S0006091	S0003606
S0006091	S0004268
S0006092	S0002449
S0006092	S0005356
S0006092	S0003798
S0006092	S0003839
S0006092	S0004858
S0006092	S0000796
S0006092	S0005916
S0005436	S0003684
S0005436	S0003504
S0005436	S0002710
S0005436	S0002711
S0005436	S0003207
S0006093	S0001714
S0006093	S0004806
S0006093	S0001332
S0005437	S0001281
S0005437	S0004401
S0005437	S0001358
S0005437	S0000559
S0005437	S0002732
S0005437	S0004266
S0005437	S0002592
S0005437	S0000124
S0005437	S0001212
S0005437	S0001213
S0005437	S0004558
S0005437	S0004842
S0005437	S0003684
S0005437	S0001504
S0005437	S0000346
S0005437	S0001365
S0005437	S0000564
S0005437	S0004058
S0005437	S0000781
S0005437	S0000928
S0005437	S0005076
S0005437	S0000929
S0005437	S0003547
S0005437	S0003477
S0005437	S0003762
S0005437	S0005295
S0005437	S0002312
S0005437	S0003046
S0005437	S0000358
S0005437	S0003335
S0005437	S0001732
S0005437	S0005151
S0005437	S0004427
S0005437	S0005370
S0005437	S0002688
S0005437	S0001239
S0005437	S0004212
S0005437	S0002325
S0005437	S0001094
S0005437	S0003992
S0005437	S0005019
S0005437	S0003999
S0005437	S0005236
S0005437	S0002904
S0005437	S0005382
S0005437	S0002769
S0005437	S0001240
S0005437	S0004947
S0005437	S0003139
S0005437	S0003067
S0005437	S0000808
S0005437	S0003355
S0005437	S0002559
S0005437	S0001107
S0005437	S0003931
S0005437	S0003934
S0005437	S0002270
S0005437	S0002997
S0005437	S0003360
S0005437	S0005321
S0005437	S0002707
S0005437	S0002490
S0005437	S0000023
S0005437	S0001764
S0005437	S0002494
S0005437	S0002568
S0005437	S0002498
S0005437	S0001626
S0005437	S0002428
S0005437	S0005401
S0005437	S0000827
S0005437	S0002572
S0005437	S0004176
S0005437	S0003377
S0005437	S0003661
S0005437	S0005192
S0005437	S0001127
S0005437	S0000475
S0005437	S0002508
S0005437	S0005126
S0005437	S0005054
S0005437	S0001639
S0005437	S0004328
S0005437	S0001497
S0005437	S0001130
S0005437	S0001131
S0005437	S0001789
S0005437	S0002221
S0005437	S0001353
S0006094	S0000642
S0006094	S0004249
S0006094	S0002755
S0006094	S0003599
S0006096	S0003400
S0006096	S0004072
S0006096	S0003896
S0006096	S0003643
S0006096	S0005832
S0006096	S0004968
S0002892	S0000774
S0002892	S0002881
S0002892	S0000994
S0002892	S0001077
S0002892	S0001736
S0002892	S0000512
S0002892	S0002847
S0002892	S0001547
S0002892	S0002708
S0002892	S0001488
S0002892	S0002500
S0002892	S0000909
S0002892	S0000110
S0002892	S0001201
S0002895	S0001427
S0002895	S0002442
S0002895	S0002444
S0002895	S0000772
S0002895	S0001866
S0002895	S0000129
S0002895	S0001071
S0002895	S0001506
S0002895	S0000349
S0002895	S0000854
S0002895	S0002816
S0002895	S0000422
S0002895	S0002534
S0002895	S0001378
S0002895	S0001952
S0002895	S0001164
S0002895	S0000871
S0002895	S0002833
S0002895	S0002762
S0002895	S0000515
S0002895	S0002330
S0002895	S0001318
S0002895	S0000888
S0002895	S0000239
S0002895	S0000453
S0002895	S0002341
S0002895	S0001473
S0002895	S0002565
S0002895	S0000892
S0002895	S0001113
S0002895	S0001694
S0002895	S0000460
S0002895	S0000535
S0002895	S0002357
S0002895	S0002642
S0002895	S0000977
S0002895	S0000251
S0002895	S0002212
S0002895	S0001701
S0002895	S0002650
S0002895	S0001205
S0002895	S0001060
S0002895	S0002224
S0002898	S0000376
S0002898	S0002757
S0002898	S0001340
S0002898	S0002611
S0002898	S0001097
S0002898	S0000819
S0002898	S0001659
S0002898	S0000318
S0002898	S0002152
S0002898	S0000284
S0005440	S0001281
S0005440	S0002732
S0005440	S0001213
S0005440	S0004842
S0005440	S0000564
S0005440	S0004058
S0005440	S0003547
S0005440	S0003477
S0005440	S0005437
S0005440	S0002904
S0005440	S0002769
S0005440	S0003139
S0005440	S0002490
S0005440	S0002494
S0005440	S0001626
S0005440	S0002428
S0005440	S0003377
S0005440	S0003957
S0005440	S0005126
S0005440	S0001130
S0005440	S0001789
S0005442	S0001719
S0005442	S0000343
S0005442	S0001146
S0005442	S0005144
S0005442	S0001586
S0005442	S0003476
S0005442	S0003768
S0005442	S0000353
S0005442	S0001373
S0005442	S0000210
S0005442	S0004711
S0005442	S0003700
S0005442	S0000943
S0005442	S0002766
S0005442	S0000228
S0005442	S0000373
S0005442	S0004874
S0005442	S0002408
S0005442	S0002268
S0005442	S0003426
S0005442	S0000738
S0005442	S0000230
S0005442	S0005104
S0005442	S0001477
S0005442	S0003005
S0005442	S0004960
S0005442	S0003949
S0005442	S0001625
S0005442	S0000256
S0005442	S0000257
S0005442	S0002439
S0005442	S0005059
S0005443	S0004622
S0005443	S0003757
S0005443	S0000343
S0005443	S0001146
S0005443	S0000276
S0005443	S0003768
S0005443	S0000353
S0005443	S0003699
S0005443	S0004711
S0005443	S0002974
S0005443	S0003857
S0005443	S0001317
S0005443	S0000373
S0005443	S0004597
S0005443	S0001182
S0005443	S0000545
S0005443	S0004784
S0005443	S0004785
S0005443	S0002179
S0005443	S0003125
S0005443	S0004865
S0005443	S0004866
S0005443	S0003064
S0005443	S0002408
S0005443	S0002268
S0005443	S0001398
S0005443	S0001477
S0005443	S0001478
S0005443	S0004960
S0005443	S0003228
S0005443	S0001625
S0005443	S0003089
S0005443	S0002439
S0005443	S0001574
S0005443	S0004139
S0005443	S0001806
S0005443	S0002477
S0005443	S0000952
S0005443	S0004168
S0005443	S0000960
S0005443	S0004319
S0005443	S0003445
S0005443	S0005059
S0005443	S0001784
S0005443	S0003393
S0005443	S0000057
S0005443	S0005144
S0005443	S0005218
S0005443	S0003476
S0005443	S0001949
S0005443	S0002750
S0005443	S0002751
S0005443	S0003480
S0005443	S0001880
S0005443	S0000160
S0005443	S0000257
S0005443	S0005416
S0005443	S0000407
S0005444	S0001574
S0005444	S0005354
S0005444	S0004556
S0005444	S0004139
S0005444	S0005443
S0005444	S0000796
S0005444	S0000898
S0005444	S0003964
S0005444	S0002809
S0005444	S0005218
S0005444	S0004865
S0005444	S0003064
S0005444	S0003089
S0005446	S0001217
S0005446	S0000605
S0005446	S0000606
S0005446	S0004918
S0005446	S0003073
S0005446	S0004034
S0005446	S0001564
S0005446	S0000036
S0005446	S0001872
S0005446	S0003486
S0005449	S0003175
S0005449	S0001575
S0005449	S0001869
S0005449	S0000787
S0005449	S0002981
S0005449	S0004736
S0005449	S0001693
S0005449	S0003450
S0005449	S0001927
S0005449	S0002948
S0005449	S0003893
S0005453	S0005201
S0005453	S0001713
S0005453	S0004049
S0005453	S0001287
S0005453	S0003605
S0005453	S0003539
S0005453	S0004269
S0005453	S0002598
S0005453	S0005361
S0005453	S0004276
S0005453	S0004279
S0005453	S0005368
S0005453	S0002679
S0005453	S0001150
S0005453	S0000934
S0005453	S0004426
S0005453	S0002680
S0005453	S0001951
S0005453	S0003483
S0005453	S0003484
S0005453	S0002975
S0005453	S0001451
S0005453	S0000295
S0005453	S0001389
S0005453	S0003349
S0005453	S0001673
S0005453	S0004367
S0005453	S0000227
S0005453	S0002261
S0005453	S0001177
S0005453	S0004153
S0005453	S0004730
S0005453	S0004448
S0005453	S0004735
S0005453	S0004014
S0005453	S0001901
S0005453	S0000748
S0005453	S0003305
S0005453	S0002721
S0005453	S0002367
S0005453	S0001206
S0005453	S0004907
S0005453	S0004695
S0005459	S0001642
S0005459	S0001574
S0005459	S0005351
S0005459	S0000848
S0005459	S0004625
S0005459	S0005358
S0005459	S0003828
S0005459	S0004203
S0005459	S0001086
S0005459	S0003333
S0005459	S0001806
S0005459	S0004575
S0005459	S0004141
S0005459	S0001671
S0005459	S0003926
S0005459	S0004585
S0005459	S0004087
S0005459	S0004305
S0005459	S0000386
S0005459	S0002714
S0005459	S0000030
S0005459	S0003525
S0005459	S0003385
S0005459	S0004838
S0005459	S0002227
S0005459	S0003533
S0005459	S0002238
S0005459	S0000492
S0005459	S0004271
S0005459	S0000209
S0005459	S0004420
S0005459	S0005154
S0005459	S0005229
S0005459	S0001015
S0005459	S0003560
S0005459	S0003064
S0005459	S0002265
S0005459	S0003641
S0005459	S0002845
S0005459	S0004016
S0005459	S0004954
S0005459	S0002276
S0005459	S0003078
S0005459	S0003650
S0005459	S0004386
S0005459	S0002794
S0005459	S0001706
S0005459	S0004978
S0005459	S0005416
S0005459	S0000698
S0005459	S0000401
S0005459	S0000407
S0005459	S0001066
S0004800	S0002523
S0004800	S0004059
S0004800	S0002602
S0004800	S0001678
S0004800	S0003862
S0004800	S0004304
S0004800	S0001332
S0004800	S0001190
S0004800	S0002724
S0004800	S0002582
S0004800	S0000486
S0004800	S0001793
S0004800	S0003036
S0004800	S0003037
S0004800	S0002745
S0004800	S0003632
S0004800	S0003640
S0004800	S0000596
S0004800	S0001620
S0004800	S0000186
S0004801	S0000042
S0004801	S0002426
S0004803	S0002408
S0004803	S0004796
S0004803	S0004318
S0004803	S0004610
S0004803	S0002466
S0004803	S0004348
S0004803	S0000309
S0004803	S0003124
S0004803	S0000543
S0004803	S0004793
S0004806	S0000350
S0004806	S0001158
S0004806	S0004800
S0004806	S0003932
S0004806	S0003862
S0004806	S0001332
S0004806	S0001190
S0004806	S0001419
S0004806	S0000472
S0004806	S0004766
S0004806	S0004767
S0004806	S0001355
S0004806	S0000486
S0004806	S0003036
S0004806	S0003037
S0004806	S0000596
S0004806	S0001620
S0004806	S0001621
S0004806	S0003308
S0004806	S0001714
S0004806	S0002522
S0004806	S0002523
S0004806	S0003253
S0004806	S0001652
S0004806	S0001653
S0004806	S0004059
S0004806	S0002602
S0004806	S0004208
S0004806	S0001678
S0004806	S0004304
S0004806	S0003364
S0004806	S0002645
S0004806	S0003452
S0004806	S0002724
S0004806	S0002582
S0004806	S0001793
S0004806	S0002745
S0004806	S0003632
S0004806	S0003640
S0004806	S0003716
S0004806	S0004468
S0004806	S0000326
S0004806	S0000186
S0004807	S0004486
S0004807	S0004488
S0004807	S0004051
S0004807	S0004052
S0004807	S0001802
S0004807	S0000933
S0004807	S0003266
S0004807	S0001314
S0004807	S0003350
S0004807	S0001183
S0004807	S0002998
S0004807	S0002219
S0004807	S0003968
S0004807	S0000123
S0004807	S0002826
S0004807	S0002908
S0004807	S0001025
S0004807	S0001395
S0004807	S0000168
S0004807	S0004019
S0004807	S0004528
S0004807	S0002855
S0004807	S0002350
S0004807	S0001489
S0004807	S0000183
S0004807	S0001639
S0004807	S0002295
S0004808	S0000351
S0004808	S0004785
S0004808	S0001373
S0004808	S0002183
S0004808	S0003085
S0004808	S0003475
S0005464	S0000287
S0005464	S0000940
S0005464	S0001322
S0005464	S0000524
S0005464	S0001692
S0005464	S0004326
S0005464	S0004335
S0005464	S0005327
S0004809	S0000737
S0005466	S0004335
S0005466	S0003534
S0005466	S0005464
S0005466	S0001322
S0005466	S0003790
S0005466	S0000524
S0005466	S0004776
S0005466	S0000962
S0005466	S0000067
S0005466	S0000068
S0005466	S0004788
S0005466	S0001379
S0005466	S0004246
S0005466	S0004648
S0005466	S0002149
S0005466	S0004503
S0005466	S0004504
S0005466	S0004326
S0005466	S0000940
S0005466	S0004508
S0005466	S0002690
S0005466	S0004653
S0005466	S0004654
S0005466	S0000158
S0005466	S0003786
S0005466	S0003787
S0005466	S0002154
S0005466	S0003788
S0005466	S0002155
S0005466	S0003789
S0005468	S0001289
S0005468	S0005251
S0005468	S0004492
S0005468	S0003873
S0005468	S0004060
S0005468	S0001485
S0005468	S0002752
S0005468	S0000799
S0005468	S0003055
S0005468	S0002431
S0005468	S0002187
S0005468	S0005347
S0005468	S0002586
S0005468	S0002693
S0005468	S0000989
S0004810	S0001146
S0004810	S0000855
S0004810	S0004597
S0004810	S0004168
S0004810	S0004260
S0004810	S0004780
S0004810	S0004793
S0004810	S0002766
S0004810	S0002408
S0004810	S0002268
S0004810	S0000230
S0004810	S0000160
S0004813	S0004803
S0005470	S0000991
S0005470	S0005287
S0005470	S0000496
S0005470	S0003291
S0005470	S0001705
S0005470	S0002406
S0004815	S0002291
S0005471	S0004332
S0005471	S0000010
S0005471	S0004370
S0005471	S0004372
S0005471	S0000958
S0005471	S0004911
S0005471	S0003073
S0005471	S0000922
S0005471	S0004889
S0005471	S0003616
S0005471	S0004169
S0005471	S0000891
S0005471	S0001872
S0005471	S0001947
S0005471	S0003657
S0005471	S0000533
S0005471	S0001445
S0005471	S0002354
S0005471	S0000648
S0005471	S0003442
S0005471	S0000684
S0005471	S0001917
S0005471	S0004284
S0005471	S0001303
S0005471	S0002796
S0005471	S0003778
S0005471	S0005015
S0005471	S0004182
S0005471	S0000040
S0005471	S0000041
S0005471	S0000514
S0005471	S0001067
S0004816	S0004543
S0005473	S0005351
S0005473	S0004622
S0005473	S0003822
S0005473	S0004625
S0005473	S0003750
S0005473	S0003752
S0005473	S0005358
S0005473	S0004556
S0005473	S0005359
S0005473	S0003828
S0005473	S0003755
S0005473	S0003756
S0005473	S0002954
S0005473	S0003757
S0005473	S0003759
S0005473	S0000270
S0005473	S0004637
S0005473	S0004491
S0005473	S0005297
S0005473	S0003699
S0005473	S0001086
S0005473	S0004710
S0005473	S0004575
S0005473	S0000503
S0005473	S0000505
S0005473	S0001091
S0005473	S0000439
S0005473	S0003926
S0005473	S0005459
S0005473	S0004585
S0005473	S0001317
S0005473	S0001171
S0005473	S0002985
S0005473	S0000444
S0005473	S0004660
S0005473	S0000520
S0005473	S0000386
S0005473	S0004746
S0005473	S0002207
S0005473	S0001199
S0005473	S0002142
S0005473	S0004838
S0005473	S0003890
S0005473	S0003964
S0005473	S0001424
S0005473	S0002227
S0005473	S0001432
S0005473	S0000633
S0005473	S0002238
S0005473	S0000492
S0005473	S0004781
S0005473	S0003049
S0005473	S0003987
S0005473	S0002177
S0005473	S0000574
S0005473	S0004865
S0005473	S0004866
S0005473	S0002182
S0005473	S0003058
S0005473	S0004943
S0005473	S0004944
S0005473	S0003061
S0005473	S0003064
S0005473	S0002265
S0005473	S0004016
S0005473	S0004954
S0005473	S0002416
S0005473	S0003076
S0005473	S0001545
S0005473	S0003078
S0005473	S0002276
S0005473	S0004892
S0005473	S0003229
S0005473	S0003089
S0005473	S0001700
S0005473	S0001706
S0005473	S0004978
S0005473	S0000695
S0005473	S0000697
S0005473	S0000698
S0005473	S0004047
S0005473	S0001642
S0005473	S0001574
S0005473	S0000847
S0005473	S0000848
S0005473	S0002450
S0005473	S0002451
S0005473	S0004057
S0005473	S0000923
S0005473	S0003329
S0005473	S0003401
S0005473	S0004203
S0005473	S0003333
S0005473	S0001806
S0005473	S0004139
S0005473	S0000863
S0005473	S0003412
S0005473	S0004141
S0005473	S0001670
S0005473	S0001817
S0005473	S0001671
S0005473	S0000945
S0005473	S0001748
S0005473	S0001676
S0005473	S0000949
S0005473	S0004222
S0005473	S0003424
S0005473	S0002625
S0005473	S0004087
S0005473	S0004305
S0005473	S0002631
S0005473	S0002492
S0005473	S0002495
S0005473	S0001766
S0005473	S0002496
S0005473	S0001698
S0005473	S0003515
S0005473	S0002714
S0005473	S0003445
S0005473	S0000030
S0005473	S0000104
S0005473	S0004179
S0005473	S0000037
S0005473	S0003524
S0005473	S0003525
S0005473	S0003526
S0005473	S0004259
S0005473	S0003385
S0005473	S0003386
S0005473	S0001783
S0005473	S0003532
S0005473	S0001931
S0005473	S0004192
S0005473	S0003393
S0005473	S0001937
S0005473	S0003397
S0005473	S0000059
S0005473	S0003610
S0005473	S0002810
S0005473	S0005218
S0005473	S0002813
S0005473	S0001874
S0005473	S0000209
S0005473	S0004420
S0005473	S0005154
S0005473	S0005229
S0005473	S0005157
S0005473	S0001015
S0005473	S0002681
S0005473	S0002685
S0005473	S0003560
S0005473	S0004291
S0005473	S0003490
S0005473	S0000080
S0005473	S0003641
S0005473	S0003642
S0005473	S0003572
S0005473	S0000302
S0005473	S0002845
S0005473	S0000162
S0005473	S0001038
S0005473	S0005254
S0005473	S0005328
S0005473	S0004386
S0005473	S0002794
S0005473	S0005416
S0005473	S0003813
S0005473	S0001203
S0005473	S0000401
S0005473	S0004477
S0005473	S0000407
S0005473	S0001064
S0005473	S0001139
S0005473	S0001066
S0004818	S0000967
S0004819	S0000795
S0004819	S0003919
S0004819	S0003524
S0004819	S0002811
S0004819	S0002404
S0004819	S0001700
S0005475	S0000843
S0005475	S0004988
S0005475	S0005244
S0005475	S0000236
S0005475	S0003795
S0005475	S0004125
S0005475	S0003430
S0005475	S0000318
S0005475	S0004025
S0005475	S0004028
S0005475	S0004311
S0005475	S0003441
S0005475	S0001737
S0005475	S0004461
S0005475	S0000253
S0005475	S0002323
S0005475	S0000946
S0005475	S0000986
S0005475	S0002226
S0005477	S0004884
S0002134	S0000038
S0002134	S0001303
S0002134	S0000837
S0002135	S0001802
S0002135	S0000933
S0002135	S0001314
S0002135	S0001183
S0005478	S0001427
S0005478	S0002442
S0005478	S0000199
S0005478	S0003607
S0005478	S0005425
S0005478	S0002594
S0005478	S0001866
S0005478	S0001071
S0005478	S0000272
S0005478	S0001506
S0005478	S0000349
S0005478	S0005073
S0005478	S0004700
S0005478	S0004701
S0005478	S0000498
S0005478	S0000854
S0005478	S0004702
S0005478	S0003471
S0005478	S0004703
S0005478	S0002895
S0005478	S0003261
S0005478	S0002533
S0005478	S0002534
S0005478	S0003191
S0005478	S0001807
S0005478	S0001378
S0005478	S0003625
S0005478	S0004714
S0005478	S0001952
S0005478	S0003915
S0005478	S0003916
S0005478	S0001019
S0005478	S0003122
S0005478	S0003777
S0005478	S0001164
S0005478	S0004142
S0005478	S0001744
S0005478	S0004079
S0005478	S0000871
S0005478	S0002833
S0005478	S0002834
S0005478	S0002762
S0005478	S0004940
S0005478	S0004584
S0005478	S0003499
S0005478	S0000370
S0005478	S0001318
S0005478	S0003786
S0005478	S0004949
S0005478	S0005173
S0005478	S0000883
S0005478	S0000309
S0005478	S0000239
S0005478	S0000453
S0005478	S0002341
S0005478	S0001473
S0005478	S0002565
S0005478	S0005255
S0005478	S0003297
S0005478	S0000892
S0005478	S0001113
S0005478	S0001694
S0005478	S0003870
S0005478	S0003872
S0005478	S0000247
S0005478	S0000460
S0005478	S0000535
S0005478	S0001265
S0005478	S0003085
S0005478	S0002357
S0005478	S0000755
S0005478	S0005048
S0005478	S0003736
S0005478	S0000977
S0005478	S0001779
S0005478	S0000251
S0005478	S0002939
S0005478	S0002212
S0005478	S0001701
S0005478	S0003093
S0005478	S0004257
S0005478	S0001205
S0005478	S0001060
S0005478	S0002224
S0005478	S0003891
S0005478	S0001426
S0005479	S0004981
S0005479	S0003170
S0005479	S0002442
S0005479	S0000199
S0005479	S0000842
S0005479	S0005425
S0005479	S0001071
S0005479	S0000272
S0005479	S0000349
S0005479	S0004700
S0005479	S0004701
S0005479	S0000854
S0005479	S0004702
S0005479	S0004703
S0005479	S0003909
S0005479	S0000422
S0005479	S0000351
S0005479	S0002895
S0005479	S0001089
S0005479	S0002533
S0005479	S0002534
S0005479	S0004714
S0005479	S0003915
S0005479	S0003916
S0005479	S0003777
S0005479	S0001164
S0005479	S0004142
S0005479	S0004079
S0005479	S0000871
S0005479	S0004584
S0005479	S0000515
S0005479	S0003786
S0005479	S0001318
S0005479	S0004082
S0005479	S0000883
S0005479	S0000888
S0005479	S0000453
S0005479	S0002994
S0005479	S0002565
S0005479	S0003297
S0005479	S0000892
S0005479	S0001694
S0005479	S0003870
S0005479	S0003872
S0005479	S0005478
S0005479	S0000460
S0005479	S0001336
S0005479	S0000535
S0005479	S0001265
S0005479	S0005048
S0005479	S0000977
S0005479	S0003950
S0005479	S0002212
S0005479	S0004183
S0005479	S0004257
S0005479	S0001926
S0005479	S0002224
S0005479	S0003891
S0005479	S0001426
S0005479	S0001427
S0005479	S0003607
S0005479	S0003608
S0005479	S0005069
S0005479	S0002594
S0005479	S0001866
S0005479	S0000129
S0005479	S0001506
S0005479	S0005073
S0005479	S0000498
S0005479	S0003471
S0005479	S0001444
S0005479	S0001378
S0005479	S0003624
S0005479	S0003625
S0005479	S0001952
S0005479	S0000216
S0005479	S0001019
S0005479	S0002183
S0005479	S0002329
S0005479	S0001456
S0005479	S0005164
S0005479	S0002834
S0005479	S0002762
S0005479	S0004940
S0005479	S0004949
S0005479	S0000309
S0005479	S0000239
S0005479	S0002341
S0005479	S0003148
S0005479	S0001473
S0005479	S0005255
S0005479	S0001113
S0005479	S0000247
S0005479	S0003082
S0005479	S0003085
S0005479	S0002357
S0005479	S0003736
S0005479	S0000250
S0005479	S0000251
S0005479	S0002939
S0005479	S0001701
S0005479	S0003093
S0005479	S0005341
S0005479	S0005419
S0005479	S0001205
S0005479	S0001060
S0002138	S0000010
S0002138	S0000040
S0002138	S0001884
S0002138	S0000514
S0002138	S0001067
S0002138	S0000533
S0004821	S0002596
S0004822	S0003586
S0005480	S0003906
S0005480	S0000393
S0005480	S0003967
S0005480	S0002233
S0005480	S0003044
S0005480	S0004051
S0005480	S0004052
S0005480	S0000933
S0005480	S0005040
S0005480	S0002826
S0005480	S0005245
S0005480	S0005246
S0005481	S0001314
S0005481	S0004807
S0005481	S0001280
S0005481	S0002156
S0005481	S0000627
S0005481	S0004051
S0005481	S0004052
S0005481	S0000933
S0005481	S0000123
S0005481	S0002826
S0005481	S0002908
S0005481	S0005246
S0005481	S0000168
S0005481	S0000183
S0005482	S0004851
S0005482	S0003421
S0005482	S0002484
S0004827	S0004593
S0004827	S0000021
S0004827	S0000548
S0004827	S0002819
S0004827	S0001947
S0004827	S0004421
S0004827	S0002253
S0004827	S0000805
S0004827	S0004372
S0004827	S0000179
S0004827	S0001125
S0005484	S0001281
S0005484	S0002159
S0005484	S0004261
S0005484	S0001144
S0005484	S0002528
S0005484	S0005219
S0005484	S0004274
S0005484	S0004856
S0005484	S0000930
S0005484	S0001449
S0005484	S0002537
S0005484	S0004426
S0005484	S0003484
S0005484	S0000361
S0005484	S0003052
S0005484	S0001811
S0005484	S0005307
S0005484	S0005308
S0005484	S0004872
S0005484	S0000447
S0005484	S0004150
S0005484	S0001538
S0005484	S0001752
S0005484	S0003285
S0005484	S0004730
S0005484	S0003578
S0005484	S0001321
S0005484	S0003219
S0005484	S0004233
S0005484	S0000744
S0005484	S0003720
S0005484	S0005324
S0005484	S0003365
S0005484	S0004524
S0005484	S0000310
S0005484	S0003658
S0005484	S0003586
S0005484	S0001624
S0005484	S0002283
S0005484	S0003015
S0005484	S0002721
S0005484	S0000479
S0005484	S0004695
S0004828	S0000128
S0004828	S0002161
S0004828	S0000630
S0004828	S0003258
S0004828	S0001009
S0004828	S0000065
S0004828	S0003837
S0004828	S0000066
S0004828	S0001159
S0004828	S0000233
S0004828	S0004173
S0004828	S0000828
S0004828	S0004605
S0004828	S0004608
S0004828	S0002213
S0004828	S0004683
S0004828	S0003954
S0004828	S0004039
S0004828	S0000834
S0005485	S0003310
S0002142	S0001642
S0002142	S0001574
S0002142	S0001931
S0002142	S0000847
S0002142	S0000848
S0002142	S0000775
S0002142	S0000990
S0002142	S0000057
S0002142	S0000059
S0002142	S0000270
S0002142	S0001219
S0002142	S0000701
S0002142	S0001432
S0002142	S0001434
S0002142	S0000633
S0002142	S0001437
S0002142	S0001438
S0002142	S0000492
S0002142	S0000786
S0002142	S0001874
S0002142	S0000209
S0002142	S0000139
S0002142	S0001086
S0002142	S0000574
S0002142	S0001806
S0002142	S0000863
S0002142	S0000793
S0002142	S0001015
S0002142	S0000795
S0002142	S0000796
S0002142	S0000503
S0002142	S0000505
S0002142	S0001091
S0002142	S0001810
S0002142	S0001455
S0002142	S0001670
S0002142	S0001671
S0002142	S0001817
S0002142	S0000949
S0002142	S0000080
S0002142	S0001317
S0002142	S0000088
S0002142	S0000444
S0002142	S0001034
S0002142	S0001036
S0002142	S0001038
S0002142	S0001181
S0002142	S0001182
S0002142	S0000813
S0002142	S0000386
S0002142	S0001545
S0002142	S0001478
S0002142	S0000960
S0002142	S0001839
S0002142	S0001698
S0002142	S0001480
S0002142	S0001199
S0002142	S0001911
S0002142	S0000030
S0002142	S0000037
S0002142	S0000613
S0002142	S0001700
S0002142	S0000830
S0002142	S0001706
S0002142	S0001707
S0002142	S0000836
S0002142	S0000839
S0002142	S0000695
S0002142	S0000697
S0002142	S0000698
S0002142	S0000401
S0002142	S0001203
S0002142	S0000407
S0002142	S0001064
S0002142	S0001139
S0002142	S0001066
S0002142	S0001424
S0005486	S0001699
S0002143	S0001708
S0005487	S0004486
S0005487	S0004488
S0005487	S0003855
S0005487	S0001314
S0005487	S0004807
S0005487	S0001183
S0005487	S0002998
S0005487	S0002999
S0005487	S0002135
S0005487	S0001410
S0005487	S0003884
S0005487	S0002219
S0005487	S0003968
S0005487	S0003115
S0005487	S0004855
S0005487	S0004873
S0005487	S0001395
S0005487	S0003070
S0005487	S0002350
S0005487	S0002295
S0005487	S0003317
S0005487	S0000919
S0005487	S0004051
S0005487	S0004052
S0005487	S0003259
S0005487	S0001802
S0005487	S0003266
S0005487	S0000933
S0005487	S0005011
S0005487	S0002471
S0005487	S0003350
S0005487	S0004157
S0005487	S0005106
S0005487	S0002710
S0005487	S0004317
S0005487	S0005122
S0005487	S0004325
S0005487	S0004336
S0005487	S0000123
S0005487	S0001007
S0005487	S0004433
S0005487	S0005246
S0005487	S0004380
S0005487	S0003726
S0005487	S0004528
S0005487	S0002855
S0005487	S0000183
S0002145	S0000095
S0002145	S0001259
S0005488	S0001356
S0005488	S0000774
S0005488	S0000994
S0005488	S0002881
S0005488	S0001077
S0005488	S0003189
S0005488	S0005433
S0005488	S0002892
S0005488	S0004207
S0005488	S0001598
S0005488	S0001301
S0005488	S0003489
S0005488	S0004577
S0005488	S0004074
S0005488	S0001674
S0005488	S0000512
S0005488	S0004221
S0005488	S0000731
S0005488	S0004154
S0005488	S0002915
S0005488	S0002847
S0005488	S0005101
S0005488	S0001547
S0005488	S0002708
S0005488	S0001479
S0005488	S0003299
S0005488	S0003007
S0005488	S0000175
S0005488	S0001488
S0005488	S0003804
S0005488	S0000032
S0005488	S0002500
S0005488	S0000832
S0005488	S0003165
S0005488	S0000909
S0005488	S0000110
S0005488	S0001201
S0005488	S0003743
S0005488	S0004908
S0005488	S0003310
S0005489	S0005442
S0002146	S0000940
S0002146	S0000068
S0002146	S0000416
S0002146	S0000524
S0002146	S0000525
S0002146	S0000962
S0002147	S0000067
S0002147	S0000940
S0002147	S0000524
S0002147	S0000962
S0002148	S0000068
S0002148	S0000525
S0002148	S0002146
S0002149	S0000940
S0002149	S0000962
S0002149	S0001322
S0002149	S0000067
S0002149	S0000068
S0002149	S0000524
S0002149	S0002146
S0002149	S0002147
S0004830	S0001213
S0004830	S0004652
S0004830	S0003046
S0004830	S0000808
S0004830	S0002508
S0004830	S0001732
S0004830	S0001664
S0004830	S0000135
S0004831	S0001177
S0004831	S0001713
S0004831	S0001536
S0004831	S0004153
S0004831	S0003351
S0004831	S0002555
S0004831	S0003539
S0004831	S0004269
S0004831	S0004448
S0004831	S0000957
S0004831	S0004735
S0004831	S0002598
S0004831	S0000632
S0004831	S0003144
S0004831	S0003251
S0004831	S0001544
S0004831	S0004161
S0004831	S0000389
S0004831	S0002632
S0004831	S0000748
S0004831	S0001765
S0004831	S0004279
S0004831	S0002679
S0004831	S0001150
S0004831	S0001510
S0004831	S0004200
S0004831	S0004131
S0004831	S0002422
S0004831	S0003444
S0004831	S0000934
S0004831	S0004426
S0004831	S0003552
S0004831	S0002680
S0004831	S0001951
S0004831	S0003483
S0004831	S0003379
S0004831	S0003484
S0004831	S0000979
S0004831	S0003848
S0004831	S0000182
S0004831	S0001413
S0004831	S0002430
S0004831	S0001451
S0004831	S0002367
S0004831	S0003454
S0004831	S0003349
S0004831	S0001677
S0004831	S0003743
S0004831	S0000227
S0004831	S0002980
S0004831	S0003783
S0004831	S0002879
S0004831	S0003312
S0005490	S0001642
S0005490	S0003532
S0005490	S0001931
S0005490	S0004339
S0005490	S0003828
S0005490	S0002238
S0005490	S0003401
S0005490	S0001086
S0005490	S0003333
S0005490	S0004420
S0005490	S0000574
S0005490	S0005154
S0005490	S0005229
S0005490	S0000863
S0005490	S0001015
S0005490	S0004575
S0005490	S0003058
S0005490	S0003560
S0005490	S0003926
S0005490	S0002985
S0005490	S0002195
S0005490	S0005243
S0005490	S0003641
S0005490	S0004087
S0005490	S0003572
S0005490	S0002845
S0005490	S0000162
S0005490	S0004667
S0005490	S0004016
S0005490	S0003078
S0005490	S0004386
S0005490	S0001698
S0005490	S0001199
S0005490	S0003515
S0005490	S0000030
S0005490	S0002794
S0005490	S0001706
S0005490	S0004978
S0005490	S0005416
S0005490	S0000697
S0005490	S0000698
S0005490	S0000401
S0005490	S0004477
S0005490	S0003890
S0005490	S0001066
S0005490	S0002227
S0004835	S0003329
S0004835	S0002813
S0004835	S0001455
S0004835	S0000080
S0004835	S0001682
S0004835	S0002845
S0004835	S0002925
S0004835	S0003229
S0004835	S0000037
S0004835	S0001415
S0004835	S0000401
S0005492	S0001150
S0005492	S0001413
S0005492	S0004907
S0005492	S0000632
S0005492	S0004935
S0005492	S0001713
S0005492	S0004131
S0005492	S0004153
S0005492	S0002622
S0005492	S0002702
S0005492	S0004194
S0005492	S0003539
S0005492	S0005315
S0005492	S0004448
S0005492	S0005276
S0005492	S0002879
S0004837	S0001881
S0002151	S0001828
S0002151	S0001829
S0002151	S0001830
S0002151	S0001261
S0002151	S0000801
S0002151	S0000802
S0004838	S0001642
S0004838	S0002448
S0004838	S0001574
S0004838	S0004622
S0004838	S0000848
S0004838	S0003822
S0004838	S0004625
S0004838	S0003750
S0004838	S0003752
S0004838	S0004556
S0004838	S0003828
S0004838	S0003755
S0004838	S0003756
S0004838	S0003757
S0004838	S0003759
S0004838	S0000270
S0004838	S0002450
S0004838	S0003181
S0004838	S0004057
S0004838	S0003329
S0004838	S0000923
S0004838	S0004637
S0004838	S0004491
S0004838	S0004203
S0004838	S0003699
S0004838	S0003401
S0004838	S0001086
S0004838	S0003333
S0004838	S0004139
S0004838	S0001806
S0004838	S0003267
S0004838	S0004710
S0004838	S0000863
S0004838	S0004575
S0004838	S0000365
S0004838	S0000439
S0004838	S0004141
S0004838	S0003412
S0004838	S0001671
S0004838	S0000944
S0004838	S0000945
S0004838	S0001748
S0004838	S0001676
S0004838	S0000949
S0004838	S0003926
S0004838	S0004585
S0004838	S0001317
S0004838	S0002985
S0004838	S0000444
S0004838	S0004222
S0004838	S0003424
S0004838	S0002625
S0004838	S0004087
S0004838	S0004660
S0004838	S0000520
S0004838	S0004667
S0004838	S0001182
S0004838	S0004305
S0004838	S0000386
S0004838	S0002631
S0004838	S0002495
S0004838	S0002496
S0004838	S0001698
S0004838	S0004746
S0004838	S0002207
S0004838	S0003515
S0004838	S0001199
S0004838	S0002714
S0004838	S0003445
S0004838	S0000030
S0004838	S0000104
S0004838	S0004179
S0004838	S0000037
S0004838	S0002142
S0004838	S0003525
S0004838	S0003382
S0004838	S0004259
S0004838	S0003385
S0004838	S0003386
S0004838	S0003890
S0004838	S0003964
S0004838	S0001424
S0004838	S0002227
S0004838	S0001931
S0004838	S0004192
S0004838	S0003393
S0004838	S0001937
S0004838	S0003397
S0004838	S0000057
S0004838	S0000059
S0004838	S0001432
S0004838	S0000633
S0004838	S0002238
S0004838	S0000492
S0004838	S0003610
S0004838	S0002813
S0004838	S0001874
S0004838	S0000209
S0004838	S0002678
S0004838	S0003987
S0004838	S0002177
S0004838	S0004420
S0004838	S0000574
S0004838	S0001015
S0004838	S0003125
S0004838	S0002182
S0004838	S0003058
S0004838	S0003560
S0004838	S0004291
S0004838	S0003490
S0004838	S0002838
S0004838	S0000080
S0004838	S0003061
S0004838	S0003064
S0004838	S0002265
S0004838	S0003641
S0004838	S0000302
S0004838	S0003572
S0004838	S0002845
S0004838	S0004016
S0004838	S0002416
S0004838	S0003076
S0004838	S0003078
S0004838	S0002276
S0004838	S0003650
S0004838	S0004386
S0004838	S0003089
S0004838	S0002794
S0004838	S0001700
S0004838	S0001704
S0004838	S0001706
S0004838	S0000695
S0004838	S0003813
S0004838	S0000698
S0004838	S0001203
S0004838	S0000401
S0004838	S0004477
S0004838	S0000407
S0004838	S0001064
S0004838	S0002949
S0004838	S0001066
S0004839	S0004803
S0002152	S0000284
S0002152	S0000376
S0002152	S0000819
S0002152	S0000318
S0002152	S0001340
S0005495	S0001642
S0005495	S0001931
S0005495	S0002238
S0005495	S0002451
S0005495	S0002813
S0005495	S0003401
S0005495	S0003333
S0005495	S0004420
S0005495	S0001018
S0005495	S0003058
S0005495	S0000945
S0005495	S0001748
S0005495	S0002838
S0005495	S0001171
S0005495	S0002985
S0005495	S0003424
S0005495	S0002845
S0005495	S0000162
S0005495	S0004016
S0005495	S0001698
S0005495	S0003877
S0005495	S0000104
S0005495	S0000037
S0005495	S0001415
S0005495	S0000401
S0005495	S0004835
S0005495	S0003890
S0005495	S0001066
S0005496	S0000932
S0005496	S0001450
S0005496	S0000309
S0005496	S0004013
S0005496	S0001545
S0005496	S0000839
S0005496	S0000267
S0002153	S0001871
S0002153	S0001590
S0002153	S0001881
S0002154	S0002148
S0002154	S0002149
S0002154	S0000940
S0002154	S0000962
S0002154	S0001322
S0002154	S0000416
S0002154	S0000068
S0002154	S0000524
S0002154	S0000525
S0002154	S0002146
S0005497	S0004047
S0005497	S0001642
S0005497	S0001574
S0005497	S0000847
S0005497	S0005351
S0005497	S0000848
S0005497	S0004625
S0005497	S0003750
S0005497	S0003752
S0005497	S0004556
S0005497	S0005359
S0005497	S0003828
S0005497	S0003755
S0005497	S0003756
S0005497	S0003759
S0005497	S0002450
S0005497	S0003327
S0005497	S0003181
S0005497	S0003329
S0005497	S0004637
S0005497	S0004491
S0005497	S0005297
S0005497	S0003401
S0005497	S0001086
S0005497	S0003333
S0005497	S0001806
S0005497	S0004710
S0005497	S0000863
S0005497	S0004575
S0005497	S0000505
S0005497	S0001091
S0005497	S0004211
S0005497	S0004141
S0005497	S0001670
S0005497	S0001671
S0005497	S0000945
S0005497	S0001748
S0005497	S0000949
S0005497	S0003926
S0005497	S0004585
S0005497	S0000444
S0005497	S0002985
S0005497	S0002625
S0005497	S0004087
S0005497	S0004660
S0005497	S0000520
S0005497	S0004667
S0005497	S0004305
S0005497	S0000386
S0005497	S0002631
S0005497	S0002495
S0005497	S0005473
S0005497	S0004746
S0005497	S0002207
S0005497	S0003515
S0005497	S0001199
S0005497	S0002714
S0005497	S0003445
S0005497	S0000030
S0005497	S0002142
[truncated: 55,367 more rows]
