# Supplementary material for: Motifs, themes and thematic maps of an integrated Saccharomyces cerevisiae interaction network
Source: J Biol. 2005 Jun 1;4(2):6. doi: 10.1186/jbiol23 (PMC1175995; doi:10.1186/jbiol23)
Supplement: Additional data file 1 — A zipped archive containing the five types of biological interactions in the integrated S. cerevisiae network as well as lists of MIPS complexes used to generated Figure 3 and Figure 4 [file jbiol23-s1.zip › homology_e3_pairs.txt]

S0000197	S0005937	SW03
S0000197	S0003300	SW03
S0000197	S0000966	SW03
S0000197	S0001729	SW03
S0000197	S0006071	SW03
S0000197	S0006234	SW03
S0000197	S0001918	SW03
S0000197	S0005935	SW03
S0000197	S0003620	SW03
S0000199	S0005871	SW03
S0000199	S0005428	SW03
S0000199	S0005327	SW03
S0000199	S0003255	SW03
S0005421	S0005937	SW03
S0005421	S0005639	SW03
S0005421	S0005765	SW03
S0005423	S0006180	SW03
S0006080	S0006355	SW03
S0003820	S0005947	SW03
S0003820	S0005963	SW03
S0003820	S0006130	SW03
S0003820	S0005878	SW03
S0003820	S0006310	SW03
S0003820	S0005314	SW03
S0003820	S0005330	SW03
S0003820	S0005242	SW03
S0003820	S0004603	SW03
S0003820	S0006061	SW03
S0003820	S0005405	SW03
S0003820	S0006062	SW03
S0003820	S0004086	SW03
S0003820	S0004354	SW03
S0003820	S0004710	SW03
S0003820	S0006315	SW03
S0003820	S0004391	SW03
S0003820	S0005460	SW03
S0003820	S0005376	SW03
S0003820	S0004103	SW03
S0003820	S0004936	SW03
S0003820	S0005757	SW03
S0003820	S0005952	SW03
S0003820	S0005759	SW03
S0003820	S0005105	SW03
S0003820	S0005793	SW03
S0003820	S0005127	SW03
S0003820	S0006124	SW03
S0003820	S0005251	SW03
S0003820	S0006071	SW03
S0003820	S0006074	SW03
S0003820	S0004905	SW03
S0003820	S0006258	SW03
S0003820	S0005473	SW03
S0003820	S0003942	SW03
S0003820	S0006365	SW03
S0003820	S0003944	SW03
S0003820	S0004747	SW03
S0003820	S0005587	SW03
S0003821	S0005871	SW03
S0003821	S0004096	SW03
S0003821	S0005765	SW03
S0005426	S0005635	SW03
S0003823	S0004343	SW03
S0004480	S0006185	SW03
S0004480	S0004502	SW03
S0006084	S0006408	SW03
S0006084	S0007526	SW03
S0006084	S0006409	SW03
S0006084	S0006204	SW03
S0005429	S0005936	SW03
S0005429	S0005551	SW03
S0004481	S0005611	SW03
S0003825	S0004249	SW03
S0004482	S0004770	SW03
S0003826	S0004075	SW03
S0003826	S0006238	SW03
S0003826	S0005004	SW03
S0003827	S0004925	SW03
S0003827	S0004230	SW03
S0003827	S0005211	SW03
S0003827	S0004296	SW03
S0001140	S0001371	SW03
S0001140	S0004994	SW03
S0001141	S0001686	SW03
S0001141	S0003827	SW03
S0003829	S0005743	SW03
S0003829	S0005234	SW03
S0003829	S0004683	SW03
S0003829	S0005162	SW03
S0003829	S0005454	SW03
S0002881	S0004300	SW03
S0002882	S0005793	SW03
S0002882	S0004363	SW03
S0002882	S0005545	SW03
S0002883	S0005545	SW03
S0001144	S0006006	SW03
S0001144	S0001357	SW03
S0001144	S0003246	SW03
S0001144	S0001644	SW03
S0001144	S0002373	SW03
S0001144	S0006151	SW03
S0001144	S0005350	SW03
S0001144	S0001649	SW03
S0001144	S0002734	SW03
S0001144	S0003820	SW03
S0001144	S0001861	SW03
S0001144	S0004268	SW03
S0001144	S0006157	SW03
S0001144	S0005283	SW03
S0001144	S0001865	SW03
S0001144	S0002953	SW03
S0001144	S0002885	SW03
S0001144	S0004774	SW03
S0001144	S0001431	SW03
S0001144	S0006010	SW03
S0001144	S0002163	SW03
S0001144	S0003039	SW03
S0001144	S0002237	SW03
S0001144	S0005937	SW03
S0001144	S0003324	SW03
S0001144	S0005793	SW03
S0001144	S0001439	SW03
S0001144	S0005141	SW03
S0001144	S0001651	SW03
S0001144	S0003255	SW03
S0001144	S0001297	SW03
S0001144	S0002382	SW03
S0001144	S0003614	SW03
S0001144	S0001654	SW03
S0001144	S0002529	SW03
S0001144	S0004999	SW03
S0001144	S0001584	SW03
S0001144	S0002817	SW03
S0001144	S0001588	SW03
S0001144	S0003760	SW03
S0001144	S0004784	SW03
S0001144	S0001515	SW03
S0001144	S0005587	SW03
S0001144	S0002600	SW03
S0001144	S0002898	SW03
S0001144	S0002318	SW03
S0001144	S0001800	SW03
S0001144	S0005947	SW03
S0001144	S0002175	SW03
S0001144	S0003989	SW03
S0001144	S0003620	SW03
S0001144	S0005878	SW03
S0001144	S0006310	SW03
S0001144	S0005227	SW03
S0001144	S0004710	SW03
S0001144	S0004354	SW03
S0001144	S0006315	SW03
S0001144	S0004640	SW03
S0001144	S0005515	SW03
S0001144	S0003912	SW03
S0001144	S0002828	SW03
S0001144	S0001300	SW03
S0001144	S0001599	SW03
S0001144	S0005376	SW03
S0001144	S0004936	SW03
S0001144	S0003990	SW03
S0001144	S0003126	SW03
S0001144	S0005952	SW03
S0001144	S0002326	SW03
S0001144	S0005953	SW03
S0001144	S0002183	SW03
S0001144	S0003700	SW03
S0001144	S0002615	SW03
S0001144	S0002186	SW03
S0001144	S0002259	SW03
S0001144	S0003701	SW03
S0001144	S0001458	SW03
S0001144	S0002616	SW03
S0001144	S0003272	SW03
S0001144	S0003631	SW03
S0001144	S0004650	SW03
S0001144	S0002691	SW03
S0001144	S0005098	SW03
S0001144	S0006258	SW03
S0001144	S0003060	SW03
S0001144	S0001531	SW03
S0001144	S0001248	SW03
S0001144	S0001177	SW03
S0001144	S0003421	SW03
S0001144	S0005963	SW03
S0001144	S0001609	SW03
S0001144	S0002266	SW03
S0001144	S0002193	SW03
S0001144	S0001392	SW03
S0001144	S0002550	SW03
S0001144	S0002196	SW03
S0001144	S0005314	SW03
S0001144	S0005242	SW03
S0001144	S0003284	SW03
S0001144	S0004086	SW03
S0001144	S0001681	SW03
S0001144	S0003642	SW03
S0001144	S0002915	SW03
S0001144	S0006408	SW03
S0001144	S0002844	SW03
S0001144	S0005460	SW03
S0001144	S0006409	SW03
S0001144	S0005535	SW03
S0001144	S0003577	SW03
S0001144	S0006269	SW03
S0001144	S0003140	SW03
S0001144	S0002413	SW03
S0001144	S0005757	SW03
S0001144	S0005105	SW03
S0001144	S0005759	SW03
S0001144	S0003147	SW03
S0001144	S0003148	SW03
S0001144	S0006124	SW03
S0001144	S0004238	SW03
S0001144	S0006125	SW03
S0001144	S0005251	SW03
S0001144	S0003723	SW03
S0001144	S0005327	SW03
S0001144	S0001766	SW03
S0001144	S0005540	SW03
S0001144	S0004458	SW03
S0001144	S0004459	SW03
S0001144	S0003004	SW03
S0001144	S0005473	SW03
S0001144	S0004674	SW03
S0001144	S0002787	SW03
S0001144	S0002206	SW03
S0001144	S0004747	SW03
S0001144	S0001262	SW03
S0001144	S0005111	SW03
S0001144	S0001622	SW03
S0001144	S0004965	SW03
S0001144	S0001551	SW03
S0001144	S0006130	SW03
S0001144	S0001910	SW03
S0001144	S0006204	SW03
S0001144	S0005330	SW03
S0001144	S0005047	SW03
S0001144	S0004602	SW03
S0001144	S0006061	SW03
S0001144	S0004603	SW03
S0001144	S0005405	SW03
S0001144	S0001915	SW03
S0001144	S0006062	SW03
S0001144	S0002931	SW03
S0001144	S0005624	SW03
S0001144	S0003664	SW03
S0001144	S0004395	SW03
S0001144	S0004103	SW03
S0001144	S0005488	SW03
S0001144	S0002503	SW03
S0001144	S0005127	SW03
S0001144	S0006071	SW03
S0001144	S0003528	SW03
S0001144	S0005271	SW03
S0001144	S0002655	SW03
S0001144	S0006074	SW03
S0001144	S0004905	SW03
S0001144	S0002874	SW03
S0001144	S0006365	SW03
S0001144	S0004478	SW03
S0001144	S0003677	SW03
S0001144	S0005639	SW03
S0001144	S0007526	SW03
S0001144	S0002153	SW03
S0001145	S0001800	SW03
S0001145	S0003760	SW03
S0001145	S0006409	SW03
S0001145	S0003058	SW03
S0001145	S0001439	SW03
S0001145	S0003246	SW03
S0001145	S0002759	SW03
S0001145	S0005465	SW03
S0001145	S0006429	SW03
S0001145	S0003255	SW03
S0001145	S0003614	SW03
S0001145	S0005227	SW03
S0001145	S0004936	SW03
S0001145	S0001431	SW03
S0001145	S0005327	SW03
S0002885	S0003420	SW03
S0002885	S0004965	SW03
S0002885	S0005963	SW03
S0002885	S0005947	SW03
S0002885	S0006130	SW03
S0002885	S0005878	SW03
S0002885	S0005314	SW03
S0002885	S0005330	SW03
S0002885	S0005242	SW03
S0002885	S0006061	SW03
S0002885	S0005405	SW03
S0002885	S0004603	SW03
S0002885	S0003284	SW03
S0002885	S0004086	SW03
S0002885	S0006062	SW03
S0002885	S0004354	SW03
S0002885	S0004710	SW03
S0002885	S0003820	SW03
S0002885	S0003642	SW03
S0002885	S0006315	SW03
S0002885	S0002931	SW03
S0002885	S0002915	SW03
S0002885	S0006157	SW03
S0002885	S0005460	SW03
S0002885	S0003664	SW03
S0002885	S0005376	SW03
S0002885	S0004829	SW03
S0002885	S0004103	SW03
S0002885	S0005488	SW03
S0002885	S0003126	SW03
S0002885	S0005757	SW03
S0002885	S0005952	SW03
S0002885	S0005759	SW03
S0002885	S0005105	SW03
S0002885	S0003146	SW03
S0002885	S0003324	SW03
S0002885	S0003147	SW03
S0002885	S0005793	SW03
S0002885	S0003148	SW03
S0002885	S0003700	SW03
S0002885	S0003701	SW03
S0002885	S0005127	SW03
S0002885	S0003272	SW03
S0002885	S0006124	SW03
S0002885	S0006125	SW03
S0002885	S0004238	SW03
S0002885	S0005251	SW03
S0002885	S0003631	SW03
S0002885	S0006071	SW03
S0002885	S0003723	SW03
S0002885	S0006074	SW03
S0002885	S0005098	SW03
S0002885	S0004905	SW03
S0002885	S0006258	SW03
S0002885	S0003942	SW03
S0002885	S0005473	SW03
S0002885	S0006365	SW03
S0002885	S0003677	SW03
S0002885	S0004674	SW03
S0002885	S0004747	SW03
S0002885	S0002898	SW03
S0002885	S0005587	SW03
S0001146	S0005646	SW03
S0001146	S0003857	SW03
S0001146	S0002282	SW03
S0001146	S0002776	SW03
S0001148	S0002761	SW03
S0002888	S0003557	SW03
S0002888	S0005970	SW03
S0001149	S0002626	SW03
S0001149	S0003291	SW03
S0001149	S0002384	SW03
S0001149	S0004306	SW03
S0001149	S0003837	SW03
S0005430	S0005742	SW03
S0005430	S0006174	SW03
S0005430	S0005721	SW03
S0005430	S0006095	SW03
S0005430	S0006041	SW03
S0005430	S0005724	SW03
S0005430	S0005853	SW03
S0005431	S0006010	SW03
S0006090	S0006134	SW03
S0005435	S0005855	SW03
S0005435	S0005679	SW03
S0005435	S0006191	SW03
S0005435	S0005979	SW03
S0005435	S0005537	SW03
S0003833	S0004233	SW03
S0003833	S0005788	SW03
S0005438	S0005580	SW03
S0005438	S0005937	SW03
S0005438	S0005639	SW03
S0005438	S0006111	SW03
S0005438	S0005515	SW03
S0006095	S0006259	SW03
S0003837	S0004306	SW03
S0001150	S0002766	SW03
S0003838	S0004948	SW03
S0003838	S0006262	SW03
S0003838	S0004660	SW03
S0003838	S0005626	SW03
S0003838	S0004340	SW03
S0003838	S0003856	SW03
S0003838	S0006215	SW03
S0003838	S0005656	SW03
S0003838	S0006225	SW03
S0003838	S0006055	SW03
S0003838	S0004776	SW03
S0003838	S0005748	SW03
S0002890	S0005035	SW03
S0006099	S0006316	SW03
S0002891	S0004974	SW03
S0002891	S0005625	SW03
S0002891	S0003675	SW03
S0002891	S0005974	SW03
S0001152	S0003168	SW03
S0001152	S0005542	SW03
S0001152	S0004473	SW03
S0001152	S0002129	SW03
S0001152	S0002970	SW03
S0001153	S0001693	SW03
S0001153	S0006270	SW03
S0001153	S0006384	SW03
S0001153	S0001510	SW03
S0001153	S0002798	SW03
S0001153	S0001214	SW03
S0004497	S0005130	SW03
S0004497	S0006111	SW03
S0004497	S0004539	SW03
S0004497	S0005580	SW03
S0004497	S0005080	SW03
S0004497	S0005930	SW03
S0004497	S0005649	SW03
S0004497	S0005415	SW03
S0004497	S0004999	SW03
S0004497	S0004783	SW03
S0004497	S0005667	SW03
S0004497	S0006308	SW03
S0001154	S0003152	SW03
S0001154	S0001952	SW03
S0001154	S0004294	SW03
S0001154	S0004547	SW03
S0001154	S0003891	SW03
S0001154	S0003981	SW03
S0002893	S0003895	SW03
S0002893	S0005130	SW03
S0002893	S0006006	SW03
S0002893	S0003171	SW03
S0002893	S0006111	SW03
S0002893	S0006041	SW03
S0002893	S0004171	SW03
S0002893	S0006026	SW03
S0002893	S0006116	SW03
S0002893	S0006222	SW03
S0002893	S0005080	SW03
S0002893	S0004441	SW03
S0002893	S0003712	SW03
S0002893	S0004530	SW03
S0002893	S0003196	SW03
S0002893	S0003391	SW03
S0002893	S0003392	SW03
S0002893	S0002915	SW03
S0002893	S0004731	SW03
S0002893	S0005194	SW03
S0002893	S0004466	SW03
S0002893	S0004539	SW03
S0002893	S0004840	SW03
S0002893	S0003577	SW03
S0002893	S0004647	SW03
S0002893	S0004558	SW03
S0002893	S0006269	SW03
S0002893	S0005930	SW03
S0002893	S0003034	SW03
S0002893	S0005649	SW03
S0002893	S0004104	SW03
S0002893	S0003411	SW03
S0002893	S0004213	SW03
S0002893	S0003502	SW03
S0002893	S0005035	SW03
S0002893	S0003612	SW03
S0002893	S0004253	SW03
S0002893	S0003362	SW03
S0002893	S0004076	SW03
S0002893	S0005415	SW03
S0002893	S0002904	SW03
S0002893	S0004096	SW03
S0002893	S0003651	SW03
S0002893	S0003490	SW03
S0002893	S0004616	SW03
S0002893	S0004470	SW03
S0002893	S0006079	SW03
S0002893	S0006347	SW03
S0002893	S0004832	SW03
S0002893	S0005813	SW03
S0002893	S0004908	SW03
S0002893	S0003945	SW03
S0002893	S0004692	SW03
S0001155	S0001586	SW03
S0002894	S0006174	SW03
S0002894	S0005721	SW03
S0002894	S0004015	SW03
S0002894	S0003054	SW03
S0001156	S0006358	SW03
S0001156	S0001920	SW03
S0001156	S0004715	SW03
S0001156	S0004635	SW03
S0001156	S0002796	SW03
S0001156	S0002968	SW03
S0001156	S0001927	SW03
S0001156	S0002163	SW03
S0001157	S0005060	SW03
S0001157	S0004228	SW03
S0001157	S0002608	SW03
S0001158	S0005327	SW03
S0002898	S0003420	SW03
S0002898	S0004965	SW03
S0002898	S0005947	SW03
S0002898	S0005963	SW03
S0002898	S0006130	SW03
S0002898	S0005878	SW03
S0002898	S0006310	SW03
S0002898	S0005314	SW03
S0002898	S0005330	SW03
S0002898	S0005242	SW03
S0002898	S0006061	SW03
S0002898	S0005405	SW03
S0002898	S0004603	SW03
S0002898	S0003284	SW03
S0002898	S0006062	SW03
S0002898	S0004086	SW03
S0002898	S0004354	SW03
S0002898	S0004710	SW03
S0002898	S0003820	SW03
S0002898	S0003642	SW03
S0002898	S0006315	SW03
S0002898	S0002931	SW03
S0002898	S0002915	SW03
S0002898	S0006157	SW03
S0002898	S0005460	SW03
S0002898	S0003664	SW03
S0002898	S0005376	SW03
S0002898	S0004103	SW03
S0002898	S0003051	SW03
S0002898	S0005488	SW03
S0002898	S0003126	SW03
S0002898	S0005757	SW03
S0002898	S0005952	SW03
S0002898	S0005105	SW03
S0002898	S0005759	SW03
S0002898	S0003324	SW03
S0002898	S0005793	SW03
S0002898	S0003147	SW03
S0002898	S0003148	SW03
S0002898	S0003700	SW03
S0002898	S0003701	SW03
S0002898	S0005127	SW03
S0002898	S0003272	SW03
S0002898	S0006124	SW03
S0002898	S0006125	SW03
S0002898	S0004238	SW03
S0002898	S0005251	SW03
S0002898	S0003631	SW03
S0002898	S0006071	SW03
S0002898	S0003723	SW03
S0002898	S0006074	SW03
S0002898	S0005098	SW03
S0002898	S0006258	SW03
S0002898	S0004905	SW03
S0002898	S0003942	SW03
S0002898	S0005473	SW03
S0002898	S0006365	SW03
S0002898	S0003677	SW03
S0002898	S0004747	SW03
S0002898	S0005587	SW03
S0001159	S0005533	SW03
S0001159	S0003355	SW03
S0001159	S0005065	SW03
S0001159	S0006393	SW03
S0001159	S0002652	SW03
S0001159	S0001505	SW03
S0001159	S0005553	SW03
S0005441	S0005540	SW03
S0005441	S0006408	SW03
S0005441	S0006409	SW03
S0005441	S0005535	SW03
S0005441	S0005447	SW03
S0005441	S0005465	SW03
S0005441	S0006429	SW03
S0005441	S0005515	SW03
S0005442	S0005443	SW03
S0003843	S0005639	SW03
S0003843	S0005334	SW03
S0005448	S0005814	SW03
S0000501	S0005346	SW03
S0000501	S0004893	SW03
S0000501	S0002621	SW03
S0000501	S0003520	SW03
S0000501	S0004218	SW03
S0000501	S0006169	SW03
S0000501	S0005449	SW03
S0000501	S0000986	SW03
S0000501	S0001392	SW03
S0000501	S0002981	SW03
S0000501	S0006400	SW03
S0000501	S0005907	SW03
S0000501	S0001842	SW03
S0000501	S0003625	SW03
S0000501	S0004621	SW03
S0000501	S0004088	SW03
S0000501	S0003741	SW03
S0000501	S0001498	SW03
S0005449	S0005864	SW03
S0005449	S0005688	SW03
S0000502	S0003072	SW03
S0000502	S0002353	SW03
S0000502	S0004071	SW03
S0000502	S0003521	SW03
S0000502	S0002750	SW03
S0000502	S0002297	SW03
S0000502	S0004613	SW03
S0000502	S0002905	SW03
S0000502	S0005262	SW03
S0000502	S0002751	SW03
S0000502	S0001854	SW03
S0000502	S0002753	SW03
S0000502	S0005516	SW03
S0000502	S0003750	SW03
S0000502	S0003921	SW03
S0000502	S0000795	SW03
S0000502	S0005355	SW03
S0000502	S0005463	SW03
S0000502	S0002944	SW03
S0000502	S0001883	SW03
S0000502	S0003755	SW03
S0000502	S0001134	SW03
S0000502	S0003919	SW03
S0000502	S0001136	SW03
S0000502	S0002795	SW03
S0000502	S0001138	SW03
S0000502	S0004694	SW03
S0000502	S0002404	SW03
S0000502	S0002406	SW03
S0000503	S0003524	SW03
S0000503	S0005517	SW03
S0000503	S0003752	SW03
S0000503	S0003519	SW03
S0000503	S0000737	SW03
S0000503	S0001434	SW03
S0000503	S0003757	SW03
S0000504	S0003525	SW03
S0001161	S0005742	SW03
S0001161	S0001655	SW03
S0001161	S0003704	SW03
S0001161	S0003641	SW03
S0001161	S0002742	SW03
S0001161	S0001684	SW03
S0000505	S0001273	SW03
S0000505	S0004027	SW03
S0000505	S0000813	SW03
S0000505	S0003987	SW03
S0000505	S0001438	SW03
S0000505	S0007592	SW03
S0000505	S0001480	SW03
S0000505	S0001707	SW03
S0000505	S0006203	SW03
S0000505	S0003526	SW03
S0000505	S0005521	SW03
S0000505	S0000775	SW03
S0000505	S0004453	SW03
S0000505	S0003911	SW03
S0000505	S0003912	SW03
S0000505	S0002950	SW03
S0000505	S0005535	SW03
S0000505	S0001874	SW03
S0000505	S0005536	SW03
S0000505	S0005359	SW03
S0000505	S0001038	SW03
S0000505	S0005921	SW03
S0000505	S0003759	SW03
S0000505	S0002142	SW03
S0000505	S0000701	SW03
S0000505	S0003948	SW03
S0000505	S0004944	SW03
S0000505	S0003230	SW03
S0003849	S0005080	SW03
S0003849	S0005721	SW03
S0001162	S0002504	SW03
S0001162	S0002313	SW03
S0001162	S0001891	SW03
S0001162	S0005853	SW03
S0001162	S0005450	SW03
S0000506	S0001702	SW03
S0000506	S0002407	SW03
S0000506	S0004601	SW03
S0000506	S0001832	SW03
S0000506	S0003527	SW03
S0000506	S0007231	SW03
S0000506	S0005280	SW03
S0000506	S0001040	SW03
S0000506	S0003922	SW03
S0000506	S0001034	SW03
S0000506	S0005358	SW03
S0000506	S0001035	SW03
S0000506	S0001036	SW03
S0000506	S0003021	SW03
S0000506	S0000600	SW03
S0000506	S0003019	SW03
S0000506	S0003232	SW03
S0001165	S0005074	SW03
S0001168	S0005536	SW03
S0001168	S0006429	SW03
S0005451	S0005540	SW03
S0005451	S0006067	SW03
S0005451	S0005742	SW03
S0005451	S0006174	SW03
S0005451	S0006345	SW03
S0005451	S0005721	SW03
S0005451	S0005853	SW03
S0005451	S0005465	SW03
S0005454	S0005743	SW03
S0003850	S0006246	SW03
S0003850	S0004876	SW03
S0003850	S0005937	SW03
S0003850	S0005639	SW03
S0003850	S0004774	SW03
S0003850	S0004365	SW03
S0003850	S0004268	SW03
S0003851	S0005120	SW03
S0003851	S0005937	SW03
S0003851	S0005141	SW03
S0003851	S0004324	SW03
S0003851	S0005227	SW03
S0003851	S0005327	SW03
S0003851	S0005271	SW03
S0003851	S0004268	SW03
S0003851	S0006246	SW03
S0003851	S0005535	SW03
S0003851	S0005544	SW03
S0003851	S0004395	SW03
S0003851	S0003936	SW03
S0003851	S0004674	SW03
S0003851	S0005639	SW03
S0003851	S0004829	SW03
S0003851	S0004774	SW03
S0003851	S0004936	SW03
S0003852	S0006111	SW03
S0003852	S0004692	SW03
S0003852	S0004539	SW03
S0003852	S0006006	SW03
S0003852	S0004832	SW03
S0003852	S0004096	SW03
S0003852	S0004558	SW03
S0003853	S0004558	SW03
S0003854	S0006246	SW03
S0003854	S0004774	SW03
S0003854	S0004784	SW03
S0003854	S0004268	SW03
S0003855	S0006247	SW03
S0003856	S0004948	SW03
S0003856	S0006262	SW03
S0003856	S0004660	SW03
S0003856	S0005027	SW03
S0003856	S0005626	SW03
S0003856	S0004340	SW03
S0003856	S0006215	SW03
S0003856	S0004854	SW03
S0003856	S0005656	SW03
S0003856	S0006225	SW03
S0003856	S0006055	SW03
S0003856	S0006332	SW03
S0003856	S0005748	SW03
S0003856	S0004776	SW03
S0003857	S0005646	SW03
S0001170	S0005295	SW03
S0000514	S0003557	SW03
S0000514	S0001421	SW03
S0000514	S0004329	SW03
S0000514	S0001537	SW03
S0003858	S0005008	SW03
S0003858	S0004080	SW03
S0003858	S0004827	SW03
S0003858	S0004771	SW03
S0003858	S0005171	SW03
S0003858	S0004952	SW03
S0003858	S0005021	SW03
S0003858	S0005780	SW03
S0001171	S0004075	SW03
S0001171	S0001855	SW03
S0001171	S0006238	SW03
S0001171	S0003826	SW03
S0001171	S0003617	SW03
S0001171	S0005004	SW03
S0001171	S0002187	SW03
S0003859	S0006149	SW03
S0001173	S0001800	SW03
S0001173	S0004045	SW03
S0001173	S0001608	SW03
S0001173	S0006111	SW03
S0001173	S0003171	SW03
S0001173	S0001643	SW03
S0001173	S0002461	SW03
S0001173	S0001571	SW03
S0001173	S0003605	SW03
S0001173	S0003196	SW03
S0001173	S0002734	SW03
S0001173	S0003392	SW03
S0001173	S0001935	SW03
S0001173	S0002487	SW03
S0001173	S0002577	SW03
S0001173	S0005088	SW03
S0001173	S0002594	SW03
S0001173	S0004539	SW03
S0001173	S0004646	SW03
S0001173	S0004840	SW03
S0001173	S0004395	SW03
S0001173	S0006429	SW03
S0001173	S0005930	SW03
S0001173	S0005737	SW03
S0001173	S0003034	SW03
S0001173	S0005649	SW03
S0001173	S0004104	SW03
S0001173	S0001416	SW03
S0001173	S0005667	SW03
S0001173	S0004213	SW03
S0001173	S0003502	SW03
S0001173	S0004524	SW03
S0001173	S0005415	SW03
S0001173	S0002580	SW03
S0001173	S0001780	SW03
S0001173	S0003651	SW03
S0001173	S0004470	SW03
S0001173	S0005095	SW03
S0001173	S0001588	SW03
S0001173	S0001929	SW03
S0001173	S0006184	SW03
S0001173	S0006079	SW03
S0001173	S0006347	SW03
S0001173	S0005580	SW03
S0001173	S0002697	SW03
S0001173	S0004497	SW03
S0001173	S0003026	SW03
S0001173	S0004783	SW03
S0001173	S0003118	SW03
S0001173	S0004890	SW03
S0000517	S0001444	SW03
S0000517	S0004949	SW03
S0000517	S0001026	SW03
S0000517	S0000967	SW03
S0000517	S0005964	SW03
S0000517	S0003012	SW03
S0000517	S0005483	SW03
S0000517	S0001057	SW03
S0000517	S0001440	SW03
S0000517	S0004961	SW03
S0000517	S0002840	SW03
S0000517	S0003391	SW03
S0000517	S0006316	SW03
S0000517	S0001919	SW03
S0001175	S0005100	SW03
S0001177	S0001609	SW03
S0001177	S0002621	SW03
S0001177	S0001537	SW03
S0001177	S0002266	SW03
S0001177	S0001571	SW03
S0001177	S0002373	SW03
S0001177	S0005314	SW03
S0001177	S0002552	SW03
S0001177	S0003284	SW03
S0001177	S0001649	SW03
S0001177	S0003642	SW03
S0001177	S0006226	SW03
S0001177	S0001861	SW03
S0001177	S0004196	SW03
S0001177	S0005460	SW03
S0001177	S0003933	SW03
S0001177	S0002885	SW03
S0001177	S0003034	SW03
S0001177	S0004774	SW03
S0001177	S0005757	SW03
S0001177	S0002237	SW03
S0001177	S0005937	SW03
S0001177	S0005105	SW03
S0001177	S0005759	SW03
S0001177	S0003147	SW03
S0001177	S0003148	SW03
S0001177	S0005035	SW03
S0001177	S0003149	SW03
S0001177	S0006124	SW03
S0001177	S0001654	SW03
S0001177	S0006125	SW03
S0001177	S0002636	SW03
S0001177	S0001584	SW03
S0001177	S0005187	SW03
S0001177	S0004747	SW03
S0001177	S0001229	SW03
S0001177	S0002170	SW03
S0001177	S0006389	SW03
S0001177	S0005587	SW03
S0001177	S0001515	SW03
S0001177	S0002898	SW03
S0001177	S0002318	SW03
S0001177	S0004965	SW03
S0001177	S0005947	SW03
S0001177	S0001910	SW03
S0001177	S0006130	SW03
S0001177	S0005878	SW03
S0001177	S0005330	SW03
S0001177	S0005080	SW03
S0001177	S0006061	SW03
S0001177	S0006062	SW03
S0001177	S0004710	SW03
S0001177	S0004646	SW03
S0001177	S0005376	SW03
S0001177	S0002320	SW03
S0001177	S0004829	SW03
S0001177	S0004103	SW03
S0001177	S0005488	SW03
S0001177	S0003126	SW03
S0001177	S0004972	SW03
S0001177	S0005952	SW03
S0001177	S0003090	SW03
S0001177	S0002259	SW03
S0001177	S0003700	SW03
S0001177	S0003272	SW03
S0001177	S0005127	SW03
S0001177	S0005411	SW03
S0001177	S0003631	SW03
S0001177	S0006074	SW03
S0001177	S0005098	SW03
S0001177	S0001204	SW03
S0001177	S0002767	SW03
S0001177	S0002874	SW03
S0001177	S0003677	SW03
S0001177	S0003206	SW03
S0001177	S0001248	SW03
S0001179	S0003596	SW03
S0001179	S0003170	SW03
S0001179	S0002518	SW03
S0004802	S0005572	SW03
S0004802	S0005056	SW03
S0004802	S0004903	SW03
S0004802	S0005730	SW03
S0004802	S0006040	SW03
S0005460	S0005952	SW03
S0005460	S0005759	SW03
S0005460	S0005947	SW03
S0005460	S0005963	SW03
S0005460	S0005793	SW03
S0005460	S0006130	SW03
S0005460	S0005878	SW03
S0005460	S0006310	SW03
S0005460	S0006124	SW03
S0005460	S0006125	SW03
S0005460	S0006061	SW03
S0005460	S0006062	SW03
S0005460	S0006071	SW03
S0005460	S0006315	SW03
S0005460	S0006074	SW03
S0005460	S0006157	SW03
S0005460	S0006258	SW03
S0005460	S0005473	SW03
S0005460	S0005465	SW03
S0005460	S0006365	SW03
S0005460	S0005488	SW03
S0005460	S0005587	SW03
S0005460	S0005757	SW03
S0004804	S0005023	SW03
S0004804	S0005194	SW03
S0004804	S0006345	SW03
S0004804	S0006170	SW03
S0006408	S0007526	SW03
S0006408	S0006409	SW03
S0006408	S0006429	SW03
S0006409	S0007526	SW03
S0006409	S0006429	SW03
S0005463	S0005516	SW03
S0005463	S0005518	SW03
S0004807	S0006438	SW03
S0004808	S0006171	SW03
S0005465	S0006100	SW03
S0005465	S0005937	SW03
S0005465	S0005882	SW03
S0005465	S0006204	SW03
S0005465	S0006062	SW03
S0005465	S0006058	SW03
S0005465	S0005515	SW03
S0005465	S0005540	SW03
S0005465	S0006246	SW03
S0005465	S0006408	SW03
S0005465	S0006084	SW03
S0005465	S0006409	SW03
S0005465	S0005534	SW03
S0005465	S0006328	SW03
S0005465	S0005624	SW03
S0005465	S0005535	SW03
S0005465	S0005536	SW03
S0005465	S0006429	SW03
S0005465	S0005910	SW03
S0005465	S0007524	SW03
S0005465	S0006279	SW03
S0005465	S0007526	SW03
S0005465	S0005909	SW03
S0005465	S0005773	SW03
S0005466	S0007233	SW03
S0005466	S0007252	SW03
S0005466	S0007254	SW03
S0005466	S0007230	SW03
S0005466	S0007248	SW03
S0005466	S0007240	SW03
S0000520	S0001800	SW03
S0000520	S0000529	SW03
S0000520	S0006435	SW03
S0000520	S0000916	SW03
S0000520	S0005080	SW03
S0000520	S0003428	SW03
S0000520	S0004692	SW03
S0000520	S0004936	SW03
S0000520	S0002734	SW03
S0000520	S0004640	SW03
S0000520	S0002915	SW03
S0000520	S0001612	SW03
S0005469	S0006067	SW03
S0002127	S0002128	SW03
S0000523	S0005662	SW03
S0000523	S0004982	SW03
S0000523	S0001356	SW03
S0001180	S0004960	SW03
S0000524	S0007386	SW03
S0000524	S0005856	SW03
S0000524	S0007387	SW03
S0000524	S0003534	SW03
S0000524	S0007421	SW03
S0000524	S0003649	SW03
S0000524	S0007350	SW03
S0000524	S0007351	SW03
S0000524	S0007352	SW03
S0000524	S0007353	SW03
S0000524	S0003790	SW03
S0000524	S0007354	SW03
S0000524	S0007355	SW03
S0000524	S0007356	SW03
S0000524	S0007357	SW03
S0000524	S0007390	SW03
S0000524	S0007358	SW03
S0000524	S0007359	SW03
S0000524	S0000525	SW03
S0000524	S0007391	SW03
S0000524	S0007392	SW03
S0000524	S0007393	SW03
S0000524	S0007394	SW03
S0000524	S0007395	SW03
S0000524	S0007396	SW03
S0000524	S0007397	SW03
S0000524	S0007398	SW03
S0000524	S0007399	SW03
S0000524	S0004166	SW03
S0000524	S0000962	SW03
S0000524	S0000890	SW03
S0000524	S0004635	SW03
S0000524	S0002962	SW03
S0000524	S0007360	SW03
S0000524	S0007361	SW03
S0000524	S0007362	SW03
S0000524	S0007363	SW03
S0000524	S0007364	SW03
S0000524	S0007367	SW03
S0000524	S0007368	SW03
S0000524	S0007369	SW03
S0000524	S0007400	SW03
S0000524	S0007401	SW03
S0000524	S0007402	SW03
S0000524	S0007225	SW03
S0000524	S0007403	SW03
S0000524	S0007404	SW03
S0000524	S0007227	SW03
S0000524	S0007405	SW03
S0000524	S0007406	SW03
S0000524	S0007407	SW03
S0000524	S0007408	SW03
S0000524	S0007409	SW03
S0000524	S0004648	SW03
S0000524	S0004649	SW03
S0000524	S0007370	SW03
S0000524	S0007372	SW03
S0000524	S0007373	SW03
S0000524	S0007374	SW03
S0000524	S0007375	SW03
S0000524	S0002146	SW03
S0000524	S0007376	SW03
S0000524	S0002147	SW03
S0000524	S0007377	SW03
S0000524	S0002148	SW03
S0000524	S0002149	SW03
S0000524	S0007379	SW03
S0000524	S0004503	SW03
S0000524	S0000940	SW03
S0000524	S0004504	SW03
S0000524	S0004508	SW03
S0000524	S0007410	SW03
S0000524	S0004653	SW03
S0000524	S0004654	SW03
S0000524	S0007344	SW03
S0000524	S0007345	SW03
S0000524	S0007380	SW03
S0000524	S0007381	SW03
S0000524	S0007349	SW03
S0000524	S0003787	SW03
S0000524	S0007384	SW03
S0000524	S0003788	SW03
S0000524	S0002154	SW03
S0000524	S0003789	SW03
S0000524	S0002155	SW03
S0001181	S0005120	SW03
S0001181	S0005104	SW03
S0001181	S0004150	SW03
S0001181	S0004145	SW03
S0001181	S0003255	SW03
S0001181	S0004147	SW03
S0001181	S0004148	SW03
S0001181	S0003614	SW03
S0001181	S0004936	SW03
S0001181	S0005327	SW03
S0001181	S0005271	SW03
S0001181	S0005515	SW03
S0000525	S0007386	SW03
S0000525	S0005856	SW03
S0000525	S0007387	SW03
S0000525	S0003534	SW03
S0000525	S0007421	SW03
S0000525	S0007350	SW03
S0000525	S0007351	SW03
S0000525	S0007352	SW03
S0000525	S0007353	SW03
S0000525	S0003790	SW03
S0000525	S0007354	SW03
S0000525	S0007355	SW03
S0000525	S0007356	SW03
S0000525	S0007357	SW03
S0000525	S0007358	SW03
S0000525	S0007390	SW03
S0000525	S0007359	SW03
S0000525	S0007391	SW03
S0000525	S0007392	SW03
S0000525	S0007393	SW03
S0000525	S0007394	SW03
S0000525	S0007395	SW03
S0000525	S0007396	SW03
S0000525	S0007397	SW03
S0000525	S0007398	SW03
S0000525	S0007399	SW03
S0000525	S0000962	SW03
S0000525	S0007360	SW03
S0000525	S0002962	SW03
S0000525	S0007361	SW03
S0000525	S0007362	SW03
S0000525	S0007363	SW03
S0000525	S0007364	SW03
S0000525	S0007367	SW03
S0000525	S0007368	SW03
S0000525	S0007369	SW03
S0000525	S0007400	SW03
S0000525	S0007401	SW03
S0000525	S0007402	SW03
S0000525	S0007403	SW03
S0000525	S0007404	SW03
S0000525	S0007227	SW03
S0000525	S0007405	SW03
S0000525	S0007406	SW03
S0000525	S0007407	SW03
S0000525	S0007408	SW03
S0000525	S0007409	SW03
S0000525	S0004648	SW03
S0000525	S0004649	SW03
S0000525	S0007370	SW03
S0000525	S0007373	SW03
S0000525	S0007374	SW03
S0000525	S0007375	SW03
S0000525	S0002146	SW03
S0000525	S0007376	SW03
S0000525	S0002147	SW03
S0000525	S0007377	SW03
S0000525	S0002148	SW03
S0000525	S0007379	SW03
S0000525	S0002149	SW03
S0000525	S0004503	SW03
S0000525	S0004504	SW03
S0000525	S0000940	SW03
S0000525	S0004508	SW03
S0000525	S0007410	SW03
S0000525	S0004653	SW03
S0000525	S0004654	SW03
S0000525	S0007344	SW03
S0000525	S0007345	SW03
S0000525	S0007380	SW03
S0000525	S0007349	SW03
S0000525	S0007381	SW03
S0000525	S0003787	SW03
S0000525	S0002154	SW03
S0000525	S0007384	SW03
S0000525	S0003788	SW03
S0000525	S0003789	SW03
S0000525	S0002155	SW03
S0002129	S0003168	SW03
S0002129	S0004473	SW03
S0002129	S0002970	SW03
S0001183	S0005106	SW03
S0000529	S0005963	SW03
S0000529	S0001357	SW03
S0000529	S0001609	SW03
S0000529	S0002266	SW03
S0000529	S0001644	SW03
S0000529	S0002373	SW03
S0000529	S0000916	SW03
S0000529	S0005314	SW03
S0000529	S0005242	SW03
S0000529	S0003284	SW03
S0000529	S0004086	SW03
S0000529	S0001681	SW03
S0000529	S0000669	SW03
S0000529	S0001649	SW03
S0000529	S0003642	SW03
S0000529	S0003820	SW03
S0000529	S0001861	SW03
S0000529	S0002915	SW03
S0000529	S0006157	SW03
S0000529	S0005460	SW03
S0000529	S0002594	SW03
S0000529	S0001865	SW03
S0000529	S0001144	SW03
S0000529	S0001072	SW03
S0000529	S0002885	SW03
S0000529	S0000999	SW03
S0000529	S0005757	SW03
S0000529	S0002237	SW03
S0000529	S0005105	SW03
S0000529	S0005759	SW03
S0000529	S0003324	SW03
S0000529	S0005793	SW03
S0000529	S0003147	SW03
S0000529	S0003148	SW03
S0000529	S0005215	SW03
S0000529	S0001651	SW03
S0000529	S0001297	SW03
S0000529	S0006124	SW03
S0000529	S0001654	SW03
S0000529	S0004238	SW03
S0000529	S0002529	SW03
S0000529	S0005251	SW03
S0000529	S0001584	SW03
S0000529	S0003723	SW03
S0000529	S0001871	SW03
S0000529	S0005473	SW03
S0000529	S0000601	SW03
S0000529	S0004747	SW03
S0000529	S0005587	SW03
S0000529	S0002898	SW03
S0000529	S0002318	SW03
S0000529	S0004965	SW03
S0000529	S0001622	SW03
S0000529	S0002175	SW03
S0000529	S0005947	SW03
S0000529	S0006130	SW03
S0000529	S0001910	SW03
S0000529	S0000931	SW03
S0000529	S0005878	SW03
S0000529	S0005330	SW03
S0000529	S0004603	SW03
S0000529	S0005405	SW03
S0000529	S0006061	SW03
S0000529	S0006062	SW03
S0000529	S0004710	SW03
S0000529	S0004354	SW03
S0000529	S0006315	SW03
S0000529	S0000687	SW03
S0000529	S0002931	SW03
S0000529	S0001121	SW03
S0000529	S0003664	SW03
S0000529	S0001599	SW03
S0000529	S0001124	SW03
S0000529	S0003593	SW03
S0000529	S0005376	SW03
S0000529	S0004829	SW03
S0000529	S0004103	SW03
S0000529	S0005488	SW03
S0000529	S0003126	SW03
S0000529	S0005952	SW03
S0000529	S0002183	SW03
S0000529	S0002186	SW03
S0000529	S0003700	SW03
S0000529	S0002259	SW03
S0000529	S0005127	SW03
S0000529	S0003701	SW03
S0000529	S0003272	SW03
S0000529	S0003631	SW03
S0000529	S0006071	SW03
S0000529	S0002655	SW03
S0000529	S0006074	SW03
S0000529	S0005095	SW03
S0000529	S0002691	SW03
S0000529	S0006258	SW03
S0000529	S0004905	SW03
S0000529	S0006365	SW03
S0000529	S0002874	SW03
S0000529	S0003677	SW03
S0000529	S0001248	SW03
S0000529	S0001531	SW03
S0001186	S0003421	SW03
S0001186	S0003246	SW03
S0001186	S0002551	SW03
S0001186	S0002195	SW03
S0001186	S0001750	SW03
S0001186	S0002196	SW03
S0001186	S0005172	SW03
S0001186	S0005350	SW03
S0001186	S0003391	SW03
S0001186	S0002484	SW03
S0001186	S0001579	SW03
S0001186	S0002488	SW03
S0001186	S0006084	SW03
S0001186	S0006408	SW03
S0001186	S0005534	SW03
S0001186	S0005283	SW03
S0001186	S0006409	SW03
S0001186	S0005535	SW03
S0001186	S0005390	SW03
S0001186	S0005536	SW03
S0001186	S0003577	SW03
S0001186	S0002953	SW03
S0001186	S0005465	SW03
S0001186	S0005396	SW03
S0001186	S0001431	SW03
S0001186	S0001254	SW03
S0001186	S0002413	SW03
S0001186	S0001256	SW03
S0001186	S0002996	SW03
S0001186	S0001721	SW03
S0001186	S0001439	SW03
S0001186	S0003255	SW03
S0001186	S0003329	SW03
S0001186	S0003612	SW03
S0001186	S0003362	SW03
S0001186	S0003614	SW03
S0001186	S0003615	SW03
S0001186	S0005327	SW03
S0001186	S0006058	SW03
S0001186	S0004276	SW03
S0001186	S0005540	SW03
S0001186	S0003760	SW03
S0001186	S0004458	SW03
S0001186	S0004459	SW03
S0001186	S0005367	SW03
S0001186	S0004921	SW03
S0001186	S0003764	SW03
S0001186	S0004924	SW03
S0001186	S0003694	SW03
S0001186	S0003695	SW03
S0001186	S0005909	SW03
S0001186	S0001262	SW03
S0001186	S0001800	SW03
S0001186	S0004893	SW03
S0001186	S0001551	SW03
S0001186	S0003511	SW03
S0001186	S0003989	SW03
S0001186	S0001377	SW03
S0001186	S0006204	SW03
S0001186	S0004602	SW03
S0001186	S0005227	SW03
S0001186	S0004608	SW03
S0001186	S0005515	SW03
S0001186	S0003911	SW03
S0001186	S0003912	SW03
S0001186	S0002828	SW03
S0001186	S0005266	SW03
S0001186	S0002759	SW03
S0001186	S0006429	SW03
S0001186	S0005910	SW03
S0001186	S0004828	SW03
S0001186	S0005010	SW03
S0001186	S0004936	SW03
S0001186	S0003990	SW03
S0001186	S0005773	SW03
S0001186	S0002503	SW03
S0001186	S0006100	SW03
S0001186	S0005120	SW03
S0001186	S0001273	SW03
S0001186	S0005882	SW03
S0001186	S0001810	SW03
S0001186	S0003165	SW03
S0001186	S0004324	SW03
S0001186	S0001458	SW03
S0001186	S0001385	SW03
S0001186	S0004327	SW03
S0001186	S0001670	SW03
S0001186	S0003347	SW03
S0001186	S0003631	SW03
S0001186	S0003528	SW03
S0001186	S0004184	SW03
S0001186	S0005271	SW03
S0001186	S0005451	SW03
S0001186	S0005704	SW03
S0001186	S0006328	SW03
S0001186	S0002942	SW03
S0001186	S0004478	SW03
S0001186	S0005490	SW03
S0001186	S0007526	SW03
S0001186	S0003060	SW03
S0001186	S0002153	SW03
S0001188	S0001322	SW03
S0001188	S0007229	SW03
S0001188	S0007239	SW03
S0001189	S0004322	SW03
S0001189	S0002257	SW03
S0001189	S0001197	SW03
S0001189	S0005117	SW03
S0001189	S0006026	SW03
S0001189	S0001458	SW03
S0001189	S0001912	SW03
S0001189	S0003176	SW03
S0001189	S0003362	SW03
S0001189	S0004441	SW03
S0001189	S0003804	SW03
S0001189	S0004187	SW03
S0001189	S0001684	SW03
S0001189	S0004539	SW03
S0001189	S0002872	SW03
S0001189	S0003944	SW03
S0001189	S0006375	SW03
S0001189	S0005837	SW03
S0001189	S0004882	SW03
S0004811	S0005194	SW03
S0004811	S0006174	SW03
S0004811	S0006345	SW03
S0004811	S0005721	SW03
S0004811	S0005366	SW03
S0004811	S0005216	SW03
S0004811	S0005742	SW03
S0004811	S0004908	SW03
S0004811	S0005080	SW03
S0004811	S0005853	SW03
S0004812	S0006177	SW03
S0005472	S0006170	SW03
S0005473	S0005952	SW03
S0005473	S0006157	SW03
S0005473	S0005759	SW03
S0005473	S0005947	SW03
S0005473	S0005963	SW03
S0005473	S0005793	SW03
S0005473	S0006258	SW03
S0005473	S0006130	SW03
S0005473	S0006365	SW03
S0005473	S0005878	SW03
S0005473	S0006124	SW03
S0005473	S0006061	SW03
S0005473	S0006062	SW03
S0005473	S0006071	SW03
S0005473	S0006315	SW03
S0005473	S0005488	SW03
S0005473	S0005587	SW03
S0005473	S0006074	SW03
S0005473	S0005757	SW03
S0004817	S0005498	SW03
S0003870	S0004820	SW03
S0003870	S0005299	SW03
S0005475	S0006111	SW03
S0004819	S0005297	SW03
S0005476	S0005937	SW03
S0005476	S0005851	SW03
S0000530	S0001839	SW03
S0000530	S0003984	SW03
S0000530	S0002916	SW03
S0000530	S0005380	SW03
S0000530	S0005212	SW03
S0000530	S0000789	SW03
S0000530	S0005875	SW03
S0000530	S0003423	SW03
S0000530	S0001028	SW03
S0000530	S0005214	SW03
S0000530	S0006186	SW03
S0000530	S0002453	SW03
S0000530	S0006195	SW03
S0000530	S0001747	SW03
S0000530	S0002567	SW03
S0002134	S0005865	SW03
S0002134	S0004774	SW03
S0002134	S0004268	SW03
S0003874	S0003884	SW03
S0005479	S0005833	SW03
S0000532	S0005227	SW03
S0000532	S0005465	SW03
S0000532	S0002195	SW03
S0000533	S0003241	SW03
S0000533	S0005856	SW03
S0000533	S0002246	SW03
S0000533	S0001177	SW03
S0000533	S0001445	SW03
S0000533	S0000733	SW03
S0000533	S0005947	SW03
S0000533	S0001462	SW03
S0000533	S0001551	SW03
S0000533	S0002621	SW03
S0000533	S0000913	SW03
S0000533	S0002193	SW03
S0000533	S0003351	SW03
S0000533	S0001537	SW03
S0000533	S0002552	SW03
S0000533	S0005242	SW03
S0000533	S0006226	SW03
S0000533	S0002913	SW03
S0000533	S0004268	SW03
S0000533	S0005515	SW03
S0000533	S0004196	SW03
S0000533	S0006246	SW03
S0000533	S0002579	SW03
S0000533	S0001124	SW03
S0000533	S0005730	SW03
S0000533	S0004646	SW03
S0000533	S0005483	SW03
S0000533	S0005574	SW03
S0000533	S0002320	SW03
S0000533	S0003034	SW03
S0000533	S0001431	SW03
S0000533	S0004774	SW03
S0000533	S0003140	SW03
S0000533	S0001521	SW03
S0000533	S0000542	SW03
S0000533	S0002163	SW03
S0000533	S0005105	SW03
S0000533	S0005937	SW03
S0000533	S0001367	SW03
S0000533	S0005411	SW03
S0000533	S0002636	SW03
S0000533	S0001870	SW03
S0000533	S0005540	SW03
S0000533	S0004650	SW03
S0000533	S0004618	SW03
S0000533	S0005098	SW03
S0000533	S0001204	SW03
S0000533	S0002767	SW03
S0000533	S0004479	SW03
S0000533	S0003677	SW03
S0000533	S0004674	SW03
S0000533	S0005816	SW03
S0000533	S0005639	SW03
S0000533	S0002170	SW03
S0000533	S0004784	SW03
S0000533	S0001248	SW03
S0000533	S0002600	SW03
S0000533	S0001515	SW03
S0000533	S0006389	SW03
S0003877	S0006318	SW03
S0001190	S0003115	SW03
S0001190	S0005011	SW03
S0000534	S0005023	SW03
S0000534	S0005035	SW03
S0000534	S0001803	SW03
S0000534	S0003610	SW03
S0000534	S0001537	SW03
S0000534	S0001724	SW03
S0000534	S0006026	SW03
S0000534	S0003362	SW03
S0000534	S0000929	SW03
S0000534	S0001927	SW03
S0000534	S0006253	SW03
S0000534	S0000787	SW03
S0000534	S0004375	SW03
S0000534	S0002764	SW03
S0000534	S0005194	SW03
S0000534	S0006345	SW03
S0000534	S0005721	SW03
S0000534	S0002693	SW03
S0000534	S0001400	SW03
S0000534	S0005742	SW03
S0000534	S0001411	SW03
S0000534	S0001065	SW03
S0000534	S0002216	SW03
S0000534	S0004300	SW03
S0000534	S0000810	SW03
S0001191	S0006002	SW03
S0001192	S0001800	SW03
S0001192	S0001678	SW03
S0001192	S0006111	SW03
S0001192	S0003762	SW03
S0001192	S0004832	SW03
S0001192	S0001402	SW03
S0001192	S0003944	SW03
S0001192	S0003428	SW03
S0001192	S0003453	SW03
S0001192	S0004692	SW03
S0001192	S0003391	SW03
S0001192	S0003392	SW03
S0001193	S0002887	SW03
S0001193	S0001385	SW03
S0000537	S0004479	SW03
S0000537	S0001020	SW03
S0000537	S0005327	SW03
S0001195	S0003462	SW03
S0001195	S0003118	SW03
S0001195	S0004268	SW03
S0001197	S0004697	SW03
S0001197	S0001912	SW03
S0001197	S0003394	SW03
S0001197	S0002560	SW03
S0001197	S0002366	SW03
S0001197	S0001655	SW03
S0001197	S0002409	SW03
S0001197	S0004539	SW03
S0001197	S0002216	SW03
S0001197	S0002257	SW03
S0001197	S0005035	SW03
S0001197	S0003374	SW03
S0001197	S0002475	SW03
S0001197	S0002307	SW03
S0001197	S0004890	SW03
S0001197	S0001684	SW03
S0001197	S0001927	SW03
S0001198	S0005201	SW03
S0001199	S0001678	SW03
S0001199	S0005194	SW03
S0001199	S0005930	SW03
S0001199	S0002232	SW03
S0001199	S0004096	SW03
S0001199	S0004832	SW03
S0001199	S0004300	SW03
S0004820	S0005299	SW03
S0004823	S0006016	SW03
S0006429	S0007524	SW03
S0006429	S0007526	SW03
S0004827	S0005008	SW03
S0004827	S0005171	SW03
S0004827	S0004952	SW03
S0004827	S0005780	SW03
S0004827	S0005021	SW03
S0005483	S0005540	SW03
S0005483	S0005793	SW03
S0005483	S0005964	SW03
S0005483	S0005723	SW03
S0005483	S0006316	SW03
S0005483	S0006429	SW03
S0003880	S0004788	SW03
S0003880	S0006235	SW03
S0003880	S0004680	SW03
S0004828	S0005227	SW03
S0004828	S0005327	SW03
S0004828	S0005271	SW03
S0004828	S0005515	SW03
S0004828	S0005266	SW03
S0004828	S0006409	SW03
S0004828	S0005535	SW03
S0004828	S0005390	SW03
S0004828	S0005536	SW03
S0004828	S0004921	SW03
S0004828	S0006429	SW03
S0004828	S0005465	SW03
S0004828	S0004924	SW03
S0004828	S0007524	SW03
S0004828	S0005492	SW03
S0004828	S0004936	SW03
S0004828	S0005909	SW03
S0004829	S0004876	SW03
S0004829	S0005947	SW03
S0004829	S0005963	SW03
S0004829	S0006130	SW03
S0004829	S0005330	SW03
S0004829	S0005047	SW03
S0004829	S0005314	SW03
S0004829	S0006061	SW03
S0004829	S0006062	SW03
S0004829	S0005173	SW03
S0004829	S0005460	SW03
S0004829	S0006246	SW03
S0004829	S0006429	SW03
S0004829	S0005376	SW03
S0004829	S0005573	SW03
S0004829	S0005488	SW03
S0004829	S0005757	SW03
S0004829	S0006010	SW03
S0004829	S0005952	SW03
S0004829	S0005937	SW03
S0004829	S0005759	SW03
S0004829	S0005953	SW03
S0004829	S0006105	SW03
S0004829	S0006124	SW03
S0004829	S0006125	SW03
S0004829	S0005251	SW03
S0004829	S0006074	SW03
S0004829	S0005098	SW03
S0004829	S0005900	SW03
S0004829	S0006258	SW03
S0004829	S0004905	SW03
S0004829	S0006365	SW03
S0004829	S0005639	SW03
S0004829	S0007275	SW03
S0004829	S0005587	SW03
S0002142	S0004027	SW03
S0002142	S0003987	SW03
S0002142	S0007592	SW03
S0002142	S0006203	SW03
S0002142	S0003526	SW03
S0002142	S0005521	SW03
S0002142	S0004453	SW03
S0002142	S0003911	SW03
S0002142	S0003912	SW03
S0002142	S0002950	SW03
S0002142	S0005535	SW03
S0002142	S0005536	SW03
S0002142	S0005359	SW03
S0002142	S0005921	SW03
S0002142	S0003759	SW03
S0002142	S0004944	SW03
S0002142	S0003948	SW03
S0002142	S0003230	SW03
S0000540	S0005980	SW03
S0000540	S0002168	SW03
S0000540	S0002921	SW03
S0000540	S0004356	SW03
S0002144	S0003614	SW03
S0002144	S0005534	SW03
S0002144	S0003421	SW03
S0002144	S0005535	SW03
S0002144	S0005271	SW03
S0002144	S0004324	SW03
S0002144	S0003255	SW03
S0002144	S0005515	SW03
S0005488	S0005952	SW03
S0005488	S0005759	SW03
S0005488	S0005947	SW03
S0005488	S0005793	SW03
S0005488	S0005963	SW03
S0005488	S0006130	SW03
S0005488	S0005878	SW03
S0005488	S0006310	SW03
S0005488	S0006124	SW03
S0005488	S0006061	SW03
S0005488	S0006062	SW03
S0005488	S0006071	SW03
S0005488	S0006315	SW03
S0005488	S0006074	SW03
S0005488	S0006157	SW03
S0005488	S0006258	SW03
S0005488	S0006365	SW03
S0005488	S0005587	SW03
S0005488	S0005757	SW03
S0000541	S0002922	SW03
S0002145	S0004520	SW03
S0002145	S0004424	SW03
S0000542	S0005937	SW03
S0000542	S0001800	SW03
S0000542	S0003146	SW03
S0000542	S0000733	SW03
S0000542	S0002701	SW03
S0000542	S0001439	SW03
S0000542	S0002193	SW03
S0000542	S0001385	SW03
S0000542	S0001458	SW03
S0000542	S0004999	SW03
S0000542	S0003391	SW03
S0000542	S0004363	SW03
S0000542	S0002923	SW03
S0000542	S0001595	SW03
S0000542	S0001015	SW03
S0000542	S0003912	SW03
S0000542	S0000957	SW03
S0000542	S0003760	SW03
S0000542	S0004479	SW03
S0000542	S0003936	SW03
S0000542	S0002209	SW03
S0002146	S0007386	SW03
S0002146	S0007387	SW03
S0002146	S0003534	SW03
S0002146	S0007421	SW03
S0002146	S0007350	SW03
S0002146	S0007351	SW03
S0002146	S0007352	SW03
S0002146	S0007353	SW03
S0002146	S0007354	SW03
S0002146	S0003790	SW03
S0002146	S0007355	SW03
S0002146	S0007356	SW03
S0002146	S0007357	SW03
S0002146	S0007390	SW03
S0002146	S0007358	SW03
S0002146	S0007391	SW03
S0002146	S0007359	SW03
S0002146	S0007392	SW03
S0002146	S0007393	SW03
S0002146	S0007394	SW03
S0002146	S0007395	SW03
S0002146	S0007396	SW03
S0002146	S0007397	SW03
S0002146	S0007398	SW03
S0002146	S0007399	SW03
S0002146	S0005327	SW03
S0002146	S0002962	SW03
S0002146	S0007360	SW03
S0002146	S0007361	SW03
S0002146	S0007362	SW03
S0002146	S0007363	SW03
S0002146	S0007364	SW03
S0002146	S0007367	SW03
S0002146	S0007368	SW03
S0002146	S0007369	SW03
S0002146	S0007400	SW03
S0002146	S0007401	SW03
S0002146	S0007402	SW03
S0002146	S0007403	SW03
S0002146	S0007404	SW03
S0002146	S0007405	SW03
S0002146	S0007227	SW03
S0002146	S0007406	SW03
S0002146	S0007407	SW03
S0002146	S0007408	SW03
S0002146	S0007409	SW03
S0002146	S0004648	SW03
S0002146	S0007370	SW03
S0002146	S0004649	SW03
S0002146	S0007373	SW03
S0002146	S0007374	SW03
S0002146	S0007375	SW03
S0002146	S0007376	SW03
S0002146	S0007377	SW03
S0002146	S0002147	SW03
S0002146	S0002148	SW03
S0002146	S0002149	SW03
S0002146	S0007379	SW03
S0002146	S0004503	SW03
S0002146	S0004504	SW03
S0002146	S0004508	SW03
S0002146	S0007410	SW03
S0002146	S0004653	SW03
S0002146	S0004654	SW03
S0002146	S0007344	SW03
S0002146	S0007345	SW03
S0002146	S0007380	SW03
S0002146	S0007349	SW03
S0002146	S0007381	SW03
S0002146	S0003787	SW03
S0002146	S0003788	SW03
S0002146	S0007384	SW03
S0002146	S0002154	SW03
S0002146	S0003789	SW03
S0002146	S0002155	SW03
S0003886	S0004196	SW03
S0003886	S0003961	SW03
S0003886	S0006111	SW03
S0002147	S0007386	SW03
S0002147	S0007387	SW03
S0002147	S0003534	SW03
S0002147	S0007421	SW03
S0002147	S0003649	SW03
S0002147	S0007350	SW03
S0002147	S0007351	SW03
S0002147	S0007352	SW03
S0002147	S0007353	SW03
S0002147	S0007354	SW03
S0002147	S0003790	SW03
S0002147	S0007355	SW03
S0002147	S0007356	SW03
S0002147	S0007357	SW03
S0002147	S0007390	SW03
S0002147	S0007358	SW03
S0002147	S0007359	SW03
S0002147	S0007391	SW03
S0002147	S0007392	SW03
S0002147	S0007393	SW03
S0002147	S0007394	SW03
S0002147	S0007395	SW03
S0002147	S0007396	SW03
S0002147	S0007397	SW03
S0002147	S0007398	SW03
S0002147	S0007399	SW03
S0002147	S0007360	SW03
S0002147	S0002962	SW03
S0002147	S0007361	SW03
S0002147	S0005653	SW03
S0002147	S0007362	SW03
S0002147	S0007363	SW03
S0002147	S0007364	SW03
S0002147	S0007367	SW03
S0002147	S0007368	SW03
S0002147	S0007369	SW03
S0002147	S0007400	SW03
S0002147	S0006170	SW03
S0002147	S0007401	SW03
S0002147	S0007402	SW03
S0002147	S0003912	SW03
S0002147	S0007225	SW03
S0002147	S0007403	SW03
S0002147	S0007404	SW03
S0002147	S0007227	SW03
S0002147	S0007405	SW03
S0002147	S0007406	SW03
S0002147	S0007407	SW03
S0002147	S0007408	SW03
S0002147	S0007409	SW03
S0002147	S0004648	SW03
S0002147	S0007370	SW03
S0002147	S0004649	SW03
S0002147	S0007372	SW03
S0002147	S0007373	SW03
S0002147	S0007374	SW03
S0002147	S0007375	SW03
S0002147	S0007376	SW03
S0002147	S0007377	SW03
S0002147	S0002148	SW03
S0002147	S0007379	SW03
S0002147	S0002149	SW03
S0002147	S0005882	SW03
S0002147	S0004503	SW03
S0002147	S0004504	SW03
S0002147	S0004508	SW03
S0002147	S0007410	SW03
S0002147	S0004653	SW03
S0002147	S0004654	SW03
S0002147	S0007344	SW03
S0002147	S0007345	SW03
S0002147	S0007380	SW03
S0002147	S0007349	SW03
S0002147	S0007381	SW03
S0002147	S0003787	SW03
S0002147	S0003788	SW03
S0002147	S0007384	SW03
S0002147	S0002154	SW03
S0002147	S0002155	SW03
S0002147	S0003789	SW03
S0003887	S0005782	SW03
S0003887	S0006097	SW03
S0000544	S0004722	SW03
S0000544	S0001308	SW03
S0000544	S0000680	SW03
S0002148	S0007386	SW03
S0002148	S0005856	SW03
S0002148	S0007387	SW03
S0002148	S0003534	SW03
S0002148	S0007421	SW03
S0002148	S0007350	SW03
S0002148	S0007351	SW03
S0002148	S0007352	SW03
S0002148	S0007353	SW03
S0002148	S0003790	SW03
S0002148	S0007354	SW03
S0002148	S0007355	SW03
S0002148	S0007356	SW03
S0002148	S0007357	SW03
S0002148	S0007358	SW03
S0002148	S0007390	SW03
S0002148	S0007359	SW03
S0002148	S0007391	SW03
S0002148	S0007392	SW03
S0002148	S0007393	SW03
S0002148	S0007394	SW03
S0002148	S0007395	SW03
S0002148	S0007396	SW03
S0002148	S0007397	SW03
S0002148	S0007398	SW03
S0002148	S0007399	SW03
S0002148	S0007360	SW03
S0002148	S0002962	SW03
S0002148	S0007361	SW03
S0002148	S0007362	SW03
S0002148	S0007363	SW03
S0002148	S0007364	SW03
S0002148	S0007367	SW03
S0002148	S0007368	SW03
S0002148	S0007369	SW03
S0002148	S0007400	SW03
S0002148	S0007401	SW03
S0002148	S0007402	SW03
S0002148	S0007403	SW03
S0002148	S0007404	SW03
S0002148	S0007227	SW03
S0002148	S0007405	SW03
S0002148	S0007406	SW03
S0002148	S0007407	SW03
S0002148	S0007408	SW03
S0002148	S0007409	SW03
S0002148	S0004648	SW03
S0002148	S0004649	SW03
S0002148	S0007370	SW03
S0002148	S0007373	SW03
S0002148	S0007374	SW03
S0002148	S0007375	SW03
S0002148	S0007376	SW03
S0002148	S0007377	SW03
S0002148	S0007379	SW03
S0002148	S0002149	SW03
S0002148	S0004503	SW03
S0002148	S0004504	SW03
S0002148	S0004508	SW03
S0002148	S0007410	SW03
S0002148	S0004653	SW03
S0002148	S0004654	SW03
S0002148	S0007344	SW03
S0002148	S0007345	SW03
S0002148	S0007380	SW03
S0002148	S0007381	SW03
S0002148	S0007349	SW03
S0002148	S0003787	SW03
S0002148	S0002154	SW03
S0002148	S0003788	SW03
S0002148	S0007384	SW03
S0002148	S0002155	SW03
S0002148	S0003789	SW03
S0003888	S0003912	SW03
S0003888	S0004972	SW03
S0003888	S0004794	SW03
S0003888	S0004546	SW03
S0003888	S0005141	SW03
S0003888	S0005959	SW03
S0003888	S0006390	SW03
S0003888	S0004674	SW03
S0003888	S0005639	SW03
S0003888	S0006151	SW03
S0003888	S0004999	SW03
S0003888	S0004936	SW03
S0003888	S0004121	SW03
S0003888	S0005327	SW03
S0003888	S0006226	SW03
S0003888	S0004640	SW03
S0000545	S0002924	SW03
S0000545	S0003222	SW03
[truncated: 38,438 more rows]
