# Supplementary material for: Motifs, themes and thematic maps of an integrated Saccharomyces cerevisiae interaction network
Source: J Biol. 2005 Jun 1;4(2):6. doi: 10.1186/jbiol23 (PMC1175995; doi:10.1186/jbiol23)
Supplement: Additional data file 1 — A zipped archive containing the five types of biological interactions in the integrated S. cerevisiae network as well as lists of MIPS complexes used to generated Figure 3 and Figure 4 [file jbiol23-s1.zip › chip2_p001_pairs.txt]

S0005420	S0005160
S0005420	S0005554
S0005421	S0005160
S0005421	S0005554
S0006080	S0001595
S0003820	S0005160
S0005425	S0000735
S0003822	S0005554
S0006084	S0004172
S0006084	S0000913
S0005429	S0001595
S0006086	S0005554
S0001140	S0004646
S0001140	S0003821
S0003828	S0004003
S0001141	S0004646
S0001141	S0003821
S0002880	S0005996
S0002880	S0001515
S0003829	S0004003
S0002881	S0001592
S0002881	S0000444
S0002881	S0005885
S0004486	S0005160
S0004486	S0006308
S0002882	S0001930
S0004487	S0005160
S0004487	S0006308
S0004488	S0005160
S0004488	S0006308
S0004489	S0004172
S0004489	S0002214
S0004489	S0000913
S0005435	S0005258
S0005436	S0001595
S0005437	S0001595
S0005438	S0002981
S0004490	S0001249
S0004490	S0002214
S0004490	S0004466
S0004490	S0005899
S0006096	S0000386
S0006097	S0000386
S0006098	S0001526
S0006098	S0004623
S0003838	S0001249
S0003838	S0002718
S0003838	S0001592
S0003839	S0001249
S0003839	S0002718
S0003839	S0001592
S0001157	S0001595
S0001158	S0001595
S0005440	S0002981
S0005441	S0003041
S0005442	S0005160
S0005442	S0003149
S0002100	S0000253
S0005444	S0005449
S0002101	S0005160
S0002101	S0006308
S0003840	S0001249
S0003840	S0002718
S0003840	S0001592
S0005445	S0005449
S0003842	S0000117
S0002103	S0001595
S0002104	S0005160
S0002104	S0006308
S0001160	S0004774
S0001161	S0004774
S0000507	S0001595
S0001165	S0005468
S0005451	S0005885
S0003850	S0000253
S0003851	S0005899
S0003851	S0004646
S0003851	S0005012
S0003851	S0001393
S0003852	S0005899
S0003852	S0004646
S0003852	S0005012
S0003852	S0001393
S0000510	S0001595
S0003854	S0002667
S0003854	S0001526
S0003854	S0002450
S0003854	S0005554
S0000511	S0001595
S0003855	S0002667
S0001170	S0005554
S0001171	S0001873
S0003859	S0000253
S0003859	S0001930
S0001172	S0001930
S0001173	S0001930
S0000517	S0001595
S0001177	S0002829
S0001178	S0002829
S0001178	S0003821
S0001179	S0002829
S0001179	S0003821
S0006402	S0005970
S0006402	S0000386
S0006402	S0001126
S0004800	S0000253
S0004800	S0001807
S0004801	S0000253
S0004801	S0001807
S0006406	S0004794
S0006406	S0004003
S0006406	S0002981
S0006406	S0001526
S0006406	S0006169
S0006406	S0001457
S0004802	S0001807
S0006407	S0004794
S0006407	S0004003
S0006407	S0002981
S0006407	S0001526
S0006407	S0006169
S0006407	S0001457
S0004803	S0001807
S0006409	S0002553
S0006409	S0001545
S0005462	S0002718
S0004806	S0000199
S0004806	S0002871
S0004806	S0004443
S0005463	S0002685
S0004807	S0002829
S0004807	S0001592
S0004807	S0004645
S0004807	S0006308
S0004807	S0005959
S0004808	S0001526
S0004808	S0000735
S0003860	S0000253
S0003860	S0001930
S0005465	S0003039
S0003861	S0006269
S0003861	S0000253
S0003861	S0005428
S0003861	S0004623
S0003861	S0005959
S0003861	S0001515
S0003861	S0006098
S0003863	S0005554
S0000520	S0001462
S0003864	S0005554
S0000521	S0001595
S0005469	S0005160
S0003865	S0005468
S0003865	S0001595
S0000522	S0001595
S0003866	S0005468
S0003866	S0001595
S0000523	S0001462
S0001180	S0003160
S0001180	S0002553
S0001180	S0002829
S0001180	S0002450
S0002128	S0002214
S0001181	S0002829
S0001182	S0002829
S0001183	S0005160
S0001183	S0002981
S0001183	S0001457
S0001183	S0006308
S0001184	S0005160
S0001184	S0002981
S0001184	S0001457
S0001184	S0006308
S0000529	S0001462
S0000529	S0002871
S0000529	S0005554
S0001186	S0005012
S0001186	S0004121
S0001186	S0001393
S0001188	S0003592
S0004810	S0005012
S0004810	S0001126
S0004810	S0001595
S0004811	S0005012
S0004811	S0001126
S0004811	S0001595
S0004812	S0004172
S0004812	S0002214
S0004812	S0000913
S0004812	S0005899
S0004812	S0005012
S0004812	S0001126
S0004813	S0001595
S0005473	S0004172
S0005473	S0000913
S0005474	S0004172
S0005474	S0000913
S0003870	S0004466
S0003870	S0000735
S0003870	S0005012
S0005475	S0004466
S0003871	S0004466
S0003871	S0000735
S0003871	S0005012
S0005476	S0005554
S0005476	S0001595
S0003872	S0000735
S0003873	S0000735
S0000530	S0001462
S0000530	S0002871
S0000530	S0005554
S0002134	S0005160
S0002135	S0006308
S0005479	S0004466
S0005479	S0002831
S0000532	S0005970
S0000532	S0001126
S0003877	S0001595
S0002138	S0001595
S0000535	S0005160
S0000535	S0001807
S0000535	S0002264
S0000535	S0000735
S0001192	S0004172
S0001192	S0002214
S0001192	S0000913
S0000536	S0001595
S0001193	S0004172
S0001193	S0002214
S0001193	S0000913
S0001194	S0002214
S0001194	S0005899
S0001194	S0004646
S0001194	S0005012
S0001195	S0002214
S0001195	S0005899
S0001195	S0004646
S0001195	S0005012
S0000539	S0001930
S0001196	S0004172
S0001196	S0002214
S0001196	S0004166
S0001197	S0004172
S0001197	S0002214
S0001197	S0004166
S0001198	S0000890
S0001199	S0002829
S0001199	S0002450
S0001199	S0005959
S0005480	S0005160
S0005480	S0006308
S0005481	S0005449
S0005481	S0006308
S0005481	S0005143
S0006429	S0000386
S0006429	S0006010
S0004827	S0000253
S0002140	S0001019
S0002140	S0003149
S0004828	S0002214
S0004828	S0005012
S0004828	S0001393
S0005485	S0001462
S0002142	S0001019
S0002142	S0003149
S0005486	S0001462
S0003882	S0001592
S0005487	S0005160
S0005487	S0006308
S0000540	S0001930
S0005488	S0005160
S0005488	S0006308
S0003884	S0006308
S0003888	S0001526
S0003888	S0005899
S0003888	S0005012
S0006433	S0004774
S0006434	S0001249
S0006434	S0004466
S0006434	S0000913
S0006434	S0001545
S0006434	S0002553
S0006434	S0002214
S0006434	S0001930
S0006434	S0003276
S0006434	S0004121
S0006434	S0005012
S0006434	S0005899
S0006435	S0002718
S0006436	S0005160
S0006436	S0006151
S0006436	S0003276
S0006436	S0004565
S0006436	S0006308
S0006437	S0006308
S0006438	S0003039
S0006438	S0005160
S0006438	S0003160
S0006438	S0002981
S0006438	S0000386
S0006438	S0000104
S0006438	S0006308
S0006438	S0002624
S0004834	S0000253
S0004834	S0005666
S0006439	S0001850
S0002150	S0004794
S0002150	S0004003
S0002150	S0002981
S0002150	S0006169
S0002150	S0001457
S0002151	S0004794
S0002151	S0004003
S0002151	S0002981
S0002151	S0006169
S0002151	S0001457
S0002152	S0004794
S0002152	S0004003
S0002152	S0002981
S0002152	S0006169
S0002152	S0001457
S0005496	S0005160
S0002153	S0004794
S0002153	S0004003
S0002153	S0002981
S0002153	S0006169
S0002153	S0001457
S0003893	S0005554
S0000550	S0001526
S0000551	S0005554
S0002156	S0005160
S0002156	S0006308
S0000552	S0005554
S0003896	S0003160
S0002157	S0003821
S0000553	S0002718
S0002158	S0000913
S0000554	S0002718
S0003898	S0005959
S0003898	S0001595
S0000555	S0003041
S0003899	S0005959
S0003899	S0001595
S0003101	S0000117
S0003101	S0001930
S0004842	S0006308
S0003103	S0006269
S0003103	S0005160
S0003103	S0004395
S0003103	S0006308
S0004843	S0006308
S0003104	S0006269
S0003104	S0005160
S0003104	S0004395
S0003104	S0006308
S0003105	S0002718
S0003106	S0002718
S0003107	S0002553
S0003108	S0002553
S0003109	S0004972
S0002161	S0002214
S0000560	S0005970
S0000560	S0001126
S0000561	S0005970
S0000561	S0001126
S0002168	S0001595
S0000568	S0001393
S0000569	S0001393
S0003110	S0004972
S0004851	S0003223
S0004853	S0002981
S0004854	S0002981
S0001511	S0001595
S0003115	S0006308
S0004855	S0005160
S0004855	S0006308
S0001512	S0001595
S0004856	S0001807
S0004857	S0005554
S0002170	S0001595
S0004858	S0001807
S0003119	S0000253
S0001516	S0000971
S0000570	S0004003
S0000570	S0002829
S0000570	S0001592
S0000570	S0006169
S0000570	S0001457
S0002175	S0004172
S0002175	S0002214
S0002175	S0005012
S0000571	S0004003
S0000571	S0002829
S0000571	S0001592
S0000571	S0006169
S0000571	S0001457
S0002176	S0004172
S0002176	S0002214
S0002176	S0005012
S0000572	S0004003
S0000572	S0002829
S0000572	S0001592
S0000572	S0006169
S0000572	S0001457
S0002178	S0003041
S0002178	S0004466
S0000579	S0004003
S0007402	S0005996
S0007403	S0005970
S0005800	S0001249
S0005800	S0002450
S0005800	S0000104
S0007404	S0001048
S0005801	S0001249
S0005802	S0001249
S0007407	S0005970
S0007407	S0005996
S0007407	S0001126
S0007407	S0005143
S0007408	S0001126
S0007409	S0005996
S0007409	S0005143
S0005806	S0004166
S0003120	S0000253
S0005808	S0004166
S0004860	S0005554
S0004864	S0001249
S0004864	S0002553
S0004864	S0003041
S0003125	S0002831
S0001522	S0002831
S0003126	S0006010
S0004866	S0004646
S0001523	S0002831
S0004869	S0001592
S0001527	S0004618
S0001527	S0002667
S0001527	S0002450
S0001527	S0005554
S0001527	S0001515
S0002184	S0002718
S0002186	S0002718
S0002188	S0001249
S0000589	S0002831
S0000589	S0001126
S0007410	S0001526
S0007410	S0005970
S0007410	S0004443
S0007410	S0004645
S0007410	S0006010
S0005810	S0004166
S0005818	S0005160
S0005818	S0006308
S0004870	S0000611
S0004870	S0004395
S0004870	S0005143
S0005819	S0005160
S0005819	S0006308
S0004871	S0000117
S0004871	S0002871
S0004873	S0001515
S0004873	S0001595
S0004874	S0002553
S0004875	S0002553
S0001532	S0001457
S0001534	S0003041
S0003138	S0002718
S0002190	S0002553
S0002190	S0001595
S0001535	S0003041
S0002193	S0002553
S0002193	S0001595
S0002195	S0002667
S0002195	S0005639
S0002195	S0005554
S0002196	S0005258
S0002196	S0002685
S0002197	S0005258
S0002197	S0002685
S0000594	S0001595
S0000596	S0001595
S0005825	S0003041
S0005826	S0003041
S0005828	S0005160
S0005828	S0004645
S0005828	S0000735
S0005828	S0004565
S0005828	S0005554
S0005828	S0001498
S0004880	S0001930
S0005829	S0005160
S0005829	S0004645
S0005829	S0000735
S0005829	S0004565
S0005829	S0005554
S0005829	S0001498
S0001541	S0000253
S0001541	S0004646
S0004885	S0002718
S0001542	S0000253
S0001542	S0004646
S0001543	S0005143
S0001543	S0001595
S0003147	S0004172
S0003147	S0000913
S0001545	S0005160
S0001545	S0001526
S0001545	S0005449
S0003149	S0000253
S0001546	S0001526
S0005833	S0005554
S0005833	S0001498
S0005834	S0002981
S0005836	S0001595
S0005837	S0001595
S0003150	S0000253
S0005838	S0005554
S0005839	S0005160
S0005839	S0006308
S0003152	S0005959
S0004892	S0004166
S0004893	S0000253
S0003154	S0001807
S0004894	S0000253
S0003155	S0000117
S0003155	S0001592
S0003155	S0003206
S0004896	S0005554
S0003157	S0005160
S0003157	S0006308
S0001554	S0005428
S0001554	S0000199
S0001555	S0002829
S0001555	S0004565
S0001555	S0003741
S0003159	S0001592
S0004100	S0001249
S0004100	S0006010
S0005840	S0002718
S0004101	S0001249
S0004101	S0006010
S0005841	S0002718
S0004102	S0001462
S0005842	S0001249
S0005842	S0002667
S0005842	S0002450
S0005842	S0000913
S0005842	S0004646
S0005842	S0005554
S0005842	S0006269
S0005842	S0005012
S0005842	S0005899
S0005842	S0001515
S0005842	S0006010
S0005843	S0005899
S0005844	S0005160
S0005845	S0004794
S0005845	S0000253
S0005845	S0002981
S0005845	S0006169
S0005845	S0001457
S0005846	S0004794
S0005846	S0000253
S0005846	S0002981
S0005846	S0006169
S0005846	S0001457
S0003160	S0001595
S0002504	S0002214
S0003161	S0001592
S0005849	S0001595
S0003162	S0001595
S0003163	S0001595
S0000903	S0005160
S0000903	S0006308
S0002507	S0005160
S0000904	S0005160
S0000904	S0006308
S0003165	S0002685
S0000905	S0001545
S0002509	S0005564
S0002509	S0001048
S0003167	S0002685
S0001564	S0000253
S0001565	S0000253
S0001567	S0002214
S0001567	S0004121
S0001568	S0003160
S0001569	S0002831
S0004111	S0002667
S0004111	S0005554
S0002510	S0005564
S0002510	S0001048
S0000913	S0004172
S0000913	S0002214
S0000913	S0000913
S0000913	S0004646
S0001570	S0002831
S0000914	S0004172
S0000914	S0002214
S0000914	S0000913
S0000914	S0004646
S0002519	S0002553
S0000918	S0005160
S0000918	S0004395
S0000918	S0006308
S0000919	S0005160
S0000919	S0004395
S0000919	S0006308
S0001578	S0005970
S0001578	S0001126
S0001579	S0000386
S0001579	S0000913
S0001579	S0001126
S0001579	S0006010
S0004120	S0003592
S0004121	S0005899
S0004121	S0004646
S0004121	S0005012
S0005862	S0000253
S0005863	S0000253
S0002520	S0004172
S0002520	S0002214
S0002520	S0005012
S0005864	S0001930
S0005864	S0000735
S0005865	S0005160
S0002522	S0004172
S0002522	S0002214
S0002522	S0005012
S0004129	S0001498
S0005869	S0005160
S0002526	S0004774
S0001580	S0001249
S0001580	S0002214
S0001580	S0005253
S0001580	S0000913
S0001580	S0005899
S0001580	S0005012
S0000926	S0005012
S0000926	S0004121
S0000927	S0005012
S0000927	S0004121
S0001584	S0002831
S0000928	S0004121
S0001585	S0002831
S0000929	S0004121
S0001586	S0002831
S0001586	S0000913
S0001586	S0005554
S0001587	S0000253
S0001589	S0002264
S0005870	S0005160
S0005870	S0005970
S0005870	S0001126
S0005871	S0005160
S0005871	S0003041
S0005871	S0000913
S0004132	S0001498
S0003190	S0001595
S0000930	S0004172
S0002534	S0000735
S0000931	S0001930
S0000932	S0006308
S0002536	S0005468
S0000933	S0006308
S0002537	S0001595
S0001590	S0000694
S0001590	S0005554
S0003194	S0001249
S0003194	S0004121
S0002538	S0000199
S0002538	S0004645
S0003195	S0001249
S0003195	S0004121
S0002539	S0002831
S0001592	S0001526
S0003196	S0003160
S0003196	S0002553
S0003196	S0000913
S0003196	S0004121
S0001593	S0005564
S0001593	S0002667
S0001593	S0001526
S0001593	S0005554
S0003197	S0004121
S0003197	S0001595
S0003198	S0004121
S0003198	S0001595
S0000938	S0005558
S0001595	S0004172
S0001595	S0002214
S0003199	S0000694
S0001596	S0004172
S0001596	S0002214
S0004142	S0001930
S0004142	S0002264
S0005882	S0006308
S0004144	S0006010
S0002540	S0002450
S0007488	S0000253
S0002541	S0002450
S0005886	S0005160
S0005887	S0004646
S0000940	S0005970
S0000941	S0004172
S0000942	S0004172
S0000944	S0003160
S0000945	S0003160
S0000947	S0004623
S0000948	S0004623
S0005892	S0005160
S0005892	S0002718
S0007496	S0001930
S0005894	S0005160
S0005894	S0002718
S0002551	S0004172
S0002551	S0005639
S0002551	S0003276
S0004156	S0004395
S0004156	S0006308
S0004156	S0001515
S0002552	S0004172
S0002552	S0005639
S0002552	S0003276
S0005896	S0006308
S0004157	S0004395
S0004157	S0006308
S0004157	S0001515
S0002553	S0005468
S0002553	S0002530
S0002553	S0005899
S0002553	S0004646
S0002553	S0005012
S0004158	S0001592
S0002554	S0005468
S0002554	S0002530
S0002554	S0005899
S0002554	S0004646
S0002554	S0005012
S0004159	S0001592
S0002555	S0005899
S0002555	S0004646
S0002555	S0005012
S0005899	S0004172
S0005899	S0005253
S0005899	S0000913
S0002557	S0005899
S0002557	S0004646
S0002557	S0005012
S0000954	S0004121
S0002558	S0003039
S0000955	S0004121
S0002559	S0003039
S0000956	S0004121
S0000958	S0000253
S0000959	S0000253
S0003500	S0001595
S0005105	S0000253
S0005106	S0005160
S0005106	S0006308
S0003502	S0001595
S0005107	S0005160
S0005107	S0006308
S0001900	S0001393
S0004161	S0001592
S0003505	S0001930
S0001901	S0006098
S0001902	S0006098
S0004164	S0003821
S0004164	S0001595
S0003509	S0002450
S0003509	S0005253
S0002561	S0001249
S0002561	S0000253
S0002561	S0003041
S0002561	S0004121
S0002562	S0001249
S0002562	S0000253
S0002562	S0003041
S0002562	S0004121
S0002563	S0001249
S0002563	S0000253
S0002563	S0003041
S0002563	S0004121
S0002564	S0001249
S0002564	S0000253
S0002564	S0003041
S0002564	S0004121
S0004169	S0005047
S0004169	S0005959
S0002565	S0001249
S0002565	S0000253
S0002565	S0003041
S0002565	S0004121
S0000962	S0005970
S0005112	S0002329
S0005113	S0000253
S0005114	S0001249
S0005114	S0005012
S0003510	S0002450
S0003510	S0005253
S0005115	S0000253
S0003511	S0001526
S0005116	S0001249
S0005116	S0005012
S0005117	S0001249
S0005117	S0005012
S0004170	S0005047
S0004170	S0005959
S0003514	S0000386
S0003515	S0000386
S0004173	S0006308
S0001913	S0001249
S0001913	S0003160
S0001913	S0002553
S0001913	S0002981
S0001913	S0002214
S0001913	S0002450
S0001913	S0000913
S0001913	S0004395
S0001913	S0005899
S0001913	S0004121
S0004174	S0006308
S0004175	S0006308
S0002571	S0001930
S0002572	S0001930
S0002573	S0003741
S0000970	S0005160
S0002574	S0003741
S0004179	S0005899
S0004179	S0004646
S0004179	S0005012
S0001919	S0000117
S0001919	S0002718
S0001919	S0005012
S0000971	S0005160
S0002578	S0003041
S0000976	S0000117
S0000976	S0003206
S0000976	S0005885
S0000979	S0000913
S0000979	S0005996
S0000979	S0004121
S0005122	S0002667
S0005122	S0001526
S0005122	S0000913
S0005122	S0006308
S0005122	S0005554
S0005123	S0002667
S0005123	S0005554
S0005124	S0002667
S0005124	S0005554
S0005127	S0001595
S0004180	S0005899
S0004180	S0004646
S0004180	S0005012
S0003527	S0001457
S0004184	S0002553
S0003528	S0004003
S0003528	S0002553
S0003528	S0002981
S0003528	S0003592
S0003528	S0001592
S0003528	S0001545
S0003528	S0001457
S0003529	S0000117
S0003529	S0001592
S0003529	S0003206
S0001926	S0005047
S0001926	S0005258
S0001926	S0003821
S0001928	S0002718
S0002586	S0000199
S0002586	S0002871
S0002586	S0004646
S0002586	S0001126
S0002586	S0005143
S0002586	S0001393
S0002586	S0004172
S0002586	S0000444
S0002586	S0003223
S0002587	S0000199
S0002587	S0002871
S0002587	S0004646
S0002587	S0001126
S0002587	S0005143
S0002587	S0001393
S0002587	S0004172
S0002587	S0000444
S0002587	S0003223
S0002588	S0001545
S0005133	S0001595
S0003531	S0005160
S0003531	S0006308
S0005136	S0002553
S0003533	S0002829
S0001931	S0005047
S0003536	S0006269
S0003538	S0000253
S0003539	S0000253
S0002591	S0002624
S0004197	S0002553
S0004197	S0002981
S0002594	S0005160
S0004199	S0001393
S0000991	S0002553
S0000991	S0005899
S0000991	S0001545
S0000991	S0004121
S0000991	S0001457
S0002595	S0005899
S0000992	S0002553
S0000992	S0005899
S0000992	S0001545
S0000992	S0004121
S0000992	S0001457
S0002596	S0005160
S0000993	S0005160
S0000993	S0006308
S0000993	S0000971
S0002597	S0005899
S0003540	S0005143
S0003541	S0005143
S0005146	S0004774
S0005147	S0005996
S0005148	S0004774
S0005149	S0004774
S0003545	S0001595
S0000204	S0002553
S0000206	S0005258
S0000207	S0005258
S0005150	S0004774
S0005156	S0001595
S0005157	S0001595
S0000211	S0005554
S0000211	S0001515
S0000212	S0005554
S0000213	S0005564
S0000213	S0000104
S0000214	S0005564
S0000214	S0000104
S0000215	S0005047
S0000215	S0001595
S0003559	S0004674
S0003559	S0002264
S0001955	S0001930
S0001955	S0002718
S0000216	S0001850
S0001956	S0001249
S0001956	S0002214
S0001956	S0005253
S0001956	S0000913
S0001956	S0005899
S0001956	S0005012
S0000217	S0001850
S0006101	S0000253
S0006103	S0000253
S0006105	S0004395
S0005160	S0005160
S0006109	S0004166
S0002902	S0002871
S0002903	S0005885
S0004508	S0005603
S0003560	S0001515
S0003560	S0000842
S0003561	S0001048
S0002905	S0005468
S0002905	S0002530
S0002908	S0005160
S0002908	S0002214
S0002908	S0005253
S0002908	S0000913
S0002908	S0005012
S0002908	S0006308
S0002908	S0005959
S0000221	S0002718
S0000221	S0006169
S0003565	S0005554
S0002909	S0005160
S0002909	S0002214
S0002909	S0005253
S0002909	S0000913
S0002909	S0005012
S0002909	S0006308
S0002909	S0005959
S0000222	S0006169
S0003566	S0005554
S0000223	S0006169
S0003567	S0005554
S0000224	S0006169
S0003568	S0005554
S0000225	S0006169
S0000229	S0003206
S0004514	S0005899
S0004514	S0005012
S0006119	S0006098
S0004515	S0006169
S0004516	S0005899
S0004516	S0004646
S0004516	S0005012
S0002912	S0005554
S0004517	S0005899
S0004517	S0004646
S0004517	S0005012
S0002913	S0005554
S0005175	S0000913
S0004519	S0006269
S0003571	S0003041
S0002915	S0004172
S0002915	S0002214
S0002915	S0000913
S0002915	S0004646
S0003572	S0003041
S0002916	S0001462
S0002916	S0002871
S0002916	S0000735
S0002916	S0005554
S0002917	S0004172
S0002917	S0002214
S0002917	S0000913
S0002917	S0004646
S0003574	S0005428
S0003574	S0002718
S0002918	S0001462
S0002918	S0002871
S0002918	S0000735
S0002918	S0005554
S0003575	S0005428
S0003575	S0002718
S0000233	S0005468
S0000233	S0001393
S0000233	S0001595
S0000234	S0005468
S0000234	S0001393
S0000234	S0001595
S0003578	S0001457
S0000237	S0000971
S0006120	S0006308
S0004520	S0006269
S0006125	S0000253
S0006127	S0000253
S0006128	S0000117
S0006128	S0003206
S0006128	S0005885
S0005180	S0002981
S0005180	S0000386
S0002920	S0000735
S0005182	S0002553
S0002922	S0003888
S0002923	S0003888
S0004528	S0005160
S0004528	S0005012
S0004528	S0006308
S0005185	S0003039
S0005185	S0003160
S0005185	S0002553
S0005185	S0004395
S0005185	S0005899
S0005185	S0004121
S0005185	S0002624
S0004529	S0005160
S0004529	S0005012
S0004529	S0006308
S0003581	S0002214
S0000241	S0005899
S0000241	S0005012
S0000242	S0005899
S0000242	S0005012
S0000243	S0000117
S0000243	S0001592
S0003587	S0001930
S0003587	S0005899
S0003587	S0004646
S0003587	S0005012
S0000244	S0003039
S0000244	S0001048
S0000244	S0002981
S0000246	S0004166
S0000247	S0000735
S0000248	S0002264
S0004530	S0003592
S0004531	S0003592
S0002930	S0005558
S0002930	S0000199
S0002930	S0002718
S0002930	S0004443
S0002930	S0004565
S0002930	S0005885
S0002930	S0005959
S0002931	S0003039
S0002931	S0002829
S0002931	S0002718
S0002931	S0000104
S0005194	S0004623
S0004538	S0005160
S0004538	S0006308
S0002934	S0004172
S0002934	S0001249
S0002934	S0002214
S0002934	S0000913
S0002934	S0005899
S0002934	S0003223
S0002934	S0005143
S0005195	S0004623
S0003591	S0003592
S0003592	S0003592
S0002936	S0004172
S0002936	S0002214
S0002936	S0004646
S0005197	S0003592
S0002937	S0001592
S0005198	S0003592
S0005199	S0001595
S0000252	S0005476
S0003596	S0005959
S0000253	S0003041
S0000253	S0003821
S0003598	S0001595
S0000255	S0003041
S0000255	S0003821
S0003599	S0001595
S0000257	S0005564
S0000258	S0005554
S0001200	S0002829
S0001200	S0002450
S0001200	S0005959
S0006149	S0001595
S0002941	S0004466
S0004547	S0004172
S0001204	S0000735
S0001204	S0001595
S0002943	S0002450
S0004548	S0004172
S0001205	S0000735
S0001205	S0001595
S0002944	S0002450
S0001208	S0001595
S0000261	S0003160
S0000261	S0002981
S0000261	S0001457
S0000261	S0006010
S0002949	S0003039
S0000264	S0006169
S0006152	S0005468
S0006152	S0002530
S0004553	S0001592
S0004554	S0001592
S0002951	S0004794
S0002951	S0004003
S0002951	S0002553
S0002951	S0002981
S0002951	S0001592
S0002951	S0006169
S0002951	S0001457
S0004556	S0001592
S0002952	S0004794
S0002952	S0000386
S0002952	S0001545
S0002952	S0006169
S0002952	S0001457
S0002952	S0004003
S0002952	S0005160
S0002952	S0002981
S0002952	S0001592
S0001214	S0003039
S0002953	S0004794
S0002953	S0000386
S0002953	S0001545
S0002953	S0006169
S0002953	S0001457
S0002953	S0004003
S0002953	S0005160
S0002953	S0002981
S0002953	S0001592
S0002955	S0005160
S0002955	S0004003
S0002955	S0001526
S0002955	S0001457
S0002956	S0002553
S0002956	S0001545
S0000270	S0001249
S0002957	S0006269
S0002957	S0005143
S0000272	S0001462
S0000272	S0004443
S0000273	S0001462
S0000274	S0002214
S0000274	S0000913
S0000274	S0005554
S0000275	S0002214
S0000275	S0000913
S0000275	S0005554
S0000278	S0001545
S0005500	S0004645
S0005500	S0004565
S0005504	S0000104
S0003900	S0005558
S0005505	S0000104
S0006163	S0005899
S0006163	S0001595
S0005508	S0001930
S0003906	S0002667
S0003906	S0004121
S0003906	S0006308
S0003906	S0005554
S0003907	S0002667
S0003907	S0004121
S0003907	S0006308
S0003907	S0005554
S0003908	S0002667
S0003908	S0004121
S0003908	S0006308
S0003908	S0005554
S0003909	S0001249
S0003909	S0000913
S0001222	S0004466
S0001222	S0005554
S0004566	S0002553
S0004566	S0002214
S0004566	S0003041
S0004566	S0000913
S0004566	S0005899
S0004566	S0004121
S0004566	S0001393
S0002962	S0001048
S0004568	S0002553
S0004568	S0002214
S0004568	S0003041
S0004568	S0000913
S0004568	S0005899
S0004568	S0004121
S0004568	S0001393
S0002964	S0003160
S0002964	S0002553
S0004569	S0002553
S0004569	S0002214
S0004569	S0003041
S0004569	S0000913
S0004569	S0005899
S0004569	S0004121
S0004569	S0001393
S0001226	S0002685
S0002965	S0001595
S0001228	S0002718
S0000280	S0002718
S0000281	S0004172
S0000281	S0002214
S0000281	S0000913
S0000281	S0005899
S0000281	S0005012
S0000281	S0001595
S0000282	S0004172
S0000282	S0002214
S0000282	S0000913
S0000282	S0005899
S0000282	S0005012
S0000282	S0001595
S0002969	S0005558
S0002969	S0000199
S0002969	S0001592
S0002969	S0005449
S0002969	S0006098
S0000284	S0001048
S0000284	S0001595
S0000286	S0003041
S0000287	S0005970
S0000287	S0001126
S0000289	S0005160
S0000289	S0006308
S0005511	S0005554
S0005512	S0004623
S0005514	S0001249
S0005514	S0003276
S0003910	S0004121
S0003911	S0001930
S0006172	S0003039
S0006172	S0003160
S0006172	S0002829
S0006172	S0002450
S0006172	S0005143
S0006172	S0002624
S0006172	S0001807
S0006172	S0002981
S0006172	S0001930
S0006172	S0000104
S0005516	S0002667
S0005516	S0002450
S0005516	S0005554
S0005517	S0002667
S0005517	S0002450
S0005517	S0005554
S0006174	S0003039
S0006174	S0003160
S0006174	S0002829
S0006174	S0002450
S0006174	S0005143
S0006174	S0002624
S0006174	S0001807
S0006174	S0002981
S0006174	S0001930
S0006174	S0000104
S0005518	S0002667
S0005519	S0006010
S0006176	S0005253
S0006177	S0005253
S0002970	S0003003
S0003919	S0006269
S0003919	S0004618
S0003919	S0002667
S0003919	S0001526
S0003919	S0002450
S0003919	S0006010
S0003919	S0006098
S0002971	S0003003
S0002973	S0005603
S0004579	S0002553
S0004579	S0002981
S0001236	S0003160
S0001236	S0002981
S0001236	S0002214
S0001236	S0003592
S0001236	S0000386
S0001236	S0001592
S0001236	S0004623
S0001236	S0006010
S0002975	S0005899
S0002975	S0005012
S0002975	S0004121
S0001237	S0003160
S0001237	S0002981
S0001237	S0002214
S0001237	S0003592
S0001237	S0000386
S0001237	S0001592
S0001237	S0004623
S0001237	S0006010
S0002976	S0005899
S0002976	S0005012
S0002976	S0004121
S0001238	S0002214
S0001238	S0004121
S0002977	S0004443
S0000294	S0003821
S0000296	S0005899
S0000296	S0005012
S0000299	S0000104
S0005520	S0004172
S0005520	S0001930
S0003920	S0006269
S0003920	S0004618
S0003920	S0004674
S0003920	S0002667
S0003920	S0001526
S0003920	S0002450
S0003920	S0006098
S0003921	S0001515
S0005526	S0004003
S0003922	S0004794
S0003922	S0004003
S0003922	S0001457
S0005527	S0004443
S0006186	S0001526
S0006186	S0001462
S0006186	S0002871
S0006186	S0004645
S0006186	S0004565
S0004583	S0001526
S0004583	S0004466
S0003927	S0002718
S0001240	S0002981
S0006188	S0004172
S0006188	S0000913
S0004584	S0002667
S0004584	S0001526
S0004584	S0004466
S0004584	S0002831
S0004584	S0005554
S0003928	S0002718
S0003929	S0005554
S0001242	S0001595
S0001243	S0001595
S0004588	S0000253
S0004588	S0000117
S0004589	S0000253
S0004589	S0000117
S0001246	S0005160
S0001246	S0001457
S0001246	S0006308
S0001247	S0005160
S0001247	S0001457
S0001247	S0006308
S0002989	S0005899
S0002989	S0004646
S0002989	S0005012
S0003930	S0005554
S0006191	S0001592
S0003931	S0003821
S0006192	S0001592
S0003932	S0003821
S0003933	S0003821
S0003934	S0001595
S0006196	S0004646
S0006196	S0003741
S0006197	S0004646
S0006197	S0003741
S0001250	S0004443
S0006198	S0004646
S0006198	S0003741
S0004594	S0002553
S0001251	S0004443
S0006199	S0004646
S0006199	S0003741
S0001252	S0004443
S0004598	S0000253
S0004599	S0004466
S0001256	S0001526
S0002996	S0004121
S0002998	S0005160
S0002998	S0006308
S0002999	S0005160
S0002999	S0006308
S0003940	S0001249
S0005545	S0005554
S0003941	S0001249
S0002202	S0004646
S0003942	S0001249
S0003943	S0001249
S0005549	S0005899
S0005549	S0001515
S0003947	S0003041
S0003949	S0003041
S0003949	S0001545
S0005550	S0005899
S0005550	S0001515
S0005551	S0005899
S0005551	S0001515
S0005554	S0002667
S0003950	S0000117
S0003950	S0003206
S0003950	S0005885
S0005555	S0002667
S0000610	S0001126
S0005558	S0004395
S0003955	S0000611
S0003955	S0005143
S0000612	S0005428
S0000612	S0000199
S0000612	S0004645
S0000612	S0001126
S0000612	S0001807
S0000612	S0005558
S0000612	S0004443
S0000612	S0006010
S0002216	S0005047
S0002216	S0002264
S0003956	S0000253
S0003956	S0001515
S0003956	S0001595
S0002217	S0005047
S0002217	S0002264
S0003957	S0000253
S0003957	S0001515
S0003957	S0001595
S0000614	S0001850
S0002218	S0006308
S0001271	S0002553
S0000615	S0001850
S0002219	S0006308
S0001272	S0001526
S0001274	S0001526
S0000618	S0005143
S0001275	S0001526
S0000619	S0005160
S0000619	S0005899
S0001276	S0003276
S0001277	S0004646
S0001277	S0001126
S0003960	S0005160
S0003960	S0003041
S0003962	S0005160
S0003962	S0003041
S0003963	S0000253
S0000620	S0005160
S0000620	S0004623
S0002224	S0001592
S0003964	S0001515
S0002225	S0001592
S0002226	S0005564
S0002226	S0004565
S0002226	S0005449
S0003966	S0006308
S0000623	S0000117
S0001280	S0005160
S0001280	S0004003
S0001280	S0001457
S0001280	S0006308
S0003968	S0006308
S0001281	S0002450
S0002229	S0005564
S0002229	S0004565
S0002229	S0005449
S0001282	S0002450
S0001284	S0000253
S0000628	S0000253
S0001285	S0000253
S0001288	S0004172
S0001288	S0002214
S0004911	S0001595
S0004912	S0001595
S0005571	S0001595
S0004915	S0001807
S0005573	S0005554
S0005575	S0002667
S0005575	S0002450
S0005575	S0005554
S0004919	S0001249
S0004919	S0000913
S0002233	S0005160
S0002233	S0006308
S0002234	S0005160
S0002234	S0006308
S0003975	S0002667
S0003975	S0005554
S0003976	S0002667
S0003976	S0005554
S0003977	S0005554
S0003978	S0003821
S0000635	S0004003
S0000635	S0001048
S0000635	S0003592
S0000635	S0001592
S0000635	S0000694
S0000635	S0001457
S0003979	S0003821
S0000636	S0004003
S0000636	S0001048
S0000636	S0003592
S0000636	S0001592
S0000636	S0000694
S0000636	S0001457
S0001293	S0001595
S0000637	S0004003
S0000637	S0001048
S0000637	S0003592
S0000637	S0001592
S0000637	S0000694
S0000637	S0001457
S0001294	S0001595
S0001298	S0001930
S0001298	S0005970
S0001298	S0001126
S0001298	S0001595
S0001299	S0001930
S0001299	S0005970
S0001299	S0001126
S0001299	S0001595
S0004921	S0001249
S0004921	S0000913
S0004922	S0004172
S0004922	S0005253
S0004922	S0000913
S0004923	S0001249
S0004923	S0000913
S0004924	S0004172
S0004924	S0005253
S0004924	S0000913
S0004925	S0000913
S0005582	S0001595
S0005583	S0001595
S0002240	S0004003
S0002240	S0002981
S0002240	S0001457
S0002240	S0006308
S0005584	S0006010
S0002241	S0004003
S0002241	S0002981
S0002241	S0001457
S0002241	S0006308
S0002242	S0001393
S0003983	S0004466
S0003983	S0002831
S0000640	S0001850
S0003984	S0005554
S0003985	S0005554
S0003986	S0001526
S0003988	S0004794
S0003988	S0004003
S0003988	S0002981
S0003988	S0000386
S0003988	S0002831
S0003988	S0001457
S0003989	S0001457
S0000649	S0001595
S0005590	S0001592
S0005591	S0001592
S0005592	S0004646
S0004938	S0006269
S0004938	S0003039
S0004938	S0004618
S0004938	S0002667
S0004938	S0002450
S0004938	S0004623
S0004938	S0005554
S0003990	S0001457
S0004939	S0004623
S0003991	S0005554
S0003992	S0003039
S0003992	S0000104
S0005599	S0005012
S0002256	S0003149
S0002259	S0004172
S0002259	S0002214
S0003200	S0000735
S0004943	S0004003
S0004944	S0004003
S0001601	S0001462
S0001601	S0004443
S0001603	S0004443
S0003208	S0004172
S0004948	S0000694
S0002263	S0001595
S0000660	S0002214
S0000660	S0001526
S0000660	S0000913
S0002264	S0001595
S0000661	S0002214
S0000661	S0001526
S0000661	S0000913
S0000662	S0001930
S0000669	S0000386
S0004951	S0003041
S0004952	S0003041
S0004953	S0000253
S0004954	S0001807
S0004954	S0000117
S0001615	S0005554
S0004959	S0001249
S0002272	S0004003
S0002272	S0001457
S0002273	S0004003
S0002273	S0001457
S0001618	S0001595
S0002274	S0001595
S0000671	S0001393
S0000678	S0001595
S0005900	S0004172
S0005900	S0005253
S0005900	S0000913
S0005905	S0004166
S0005908	S0002981
S0005908	S0005554
S0004961	S0005047
S0004961	S0004623
S0003222	S0005554
S0004962	S0005047
S0004962	S0004623
S0003224	S0003592
S0003225	S0005012
S0003226	S0005012
S0002280	S0001595
S0003228	S0000386
S0003228	S0006010
S0001625	S0001249
S0001625	S0002214
S0001626	S0001595
S0002282	S0002685
S0001627	S0001595
S0002283	S0002685
S0001629	S0000253
S0002285	S0004172
S0002285	S0002553
S0002285	S0005970
S0002285	S0000913
S0002285	S0001126
S0002287	S0004166
S0002287	S0005554
S0002288	S0006308
S0000685	S0005970
S0000685	S0001126
S0000688	S0001393
S0000689	S0001393
S0005915	S0004646
S0005915	S0003741
S0005916	S0004646
S0005916	S0003741
S0004970	S0005959
S0003231	S0003741
S0004972	S0001930
S0004972	S0002264
S0004973	S0005476
S0004974	S0001930
S0004974	S0002264
S0001631	S0000253
S0004975	S0005047
S0004975	S0005564
S0004975	S0000104
S0004976	S0005047
S0004976	S0005564
S0004976	S0000104
S0001633	S0004121
S0004977	S0003276
S0001634	S0004121
S0001635	S0003041
S0002291	S0005160
S0002291	S0006308
S0003239	S0005258
S0001637	S0002831
S0002293	S0005160
S0002293	S0006308
S0001638	S0002831
S0001639	S0006308
S0002295	S0005160
S0002295	S0006308
S0000692	S0004003
S0000692	S0000199
S0002296	S0001521
S0000694	S0004003
S0000694	S0000199
S0000695	S0001526
S0000696	S0001526
S0000697	S0001526
S0000699	S0005449
S0007524	S0000253
S0004981	S0001595
S0004982	S0001595
S0001640	S0001393
S0003245	S0005970
S0003245	S0000913
S0003245	S0001126
S0003246	S0005970
S0003246	S0000913
S0003246	S0001126
S0001644	S0004172
S0004988	S0002264
S0004988	S0001126
S0001646	S0002553
S0001646	S0004646
S0001647	S0002553
S0001647	S0000386
S0001647	S0004646
S0005931	S0005258
S0005931	S0002685
S0005932	S0005258
S0005932	S0002685
S0005933	S0001595
S0005934	S0001595
S0005935	S0003741
S0005936	S0003741
S0005937	S0005160
S0005938	S0005160
S0005939	S0003039
S0005939	S0001807
S0005939	S0000104
S0005939	S0003206
S0001650	S0001515
S0001650	S0001595
S0004995	S0004443
S0004995	S0004645
S0003256	S0005558
S0004997	S0001592
S0001655	S0001595
S0003259	S0006308
S0004998	S0004646
S0001658	S0003592
S0001659	S0003592
S0004200	S0001393
S0005940	S0003039
S0005940	S0001807
S0005940	S0000104
S0005940	S0003206
S0004203	S0004623
S0004204	S0004623
S0005945	S0001249
S0005945	S0000913
S0005945	S0004121
S0004206	S0003041
S0002602	S0001595
S0005946	S0001249
S0005946	S0000913
S0005946	S0004121
S0002603	S0001595
S0001660	S0002450
S0001660	S0003592
S0001660	S0001595
S0001661	S0002718
S0003265	S0005160
S0003265	S0006308
S0001662	S0002450
S0001662	S0003592
S0001662	S0001595
S0003266	S0005160
S0003266	S0006308
S0001663	S0005160
S0001663	S0006308
S0003267	S0005554
S0001665	S0005160
S0001665	S0005468
S0001665	S0002530
S0001665	S0005554
S0001668	S0002553
S0001668	S0000386
S0001669	S0002553
S0001669	S0000386
S0004210	S0000117
S0004210	S0003206
S0004210	S0005885
S0004212	S0001595
S0004213	S0000253
S0005953	S0001393
S0004214	S0000253
S0005955	S0003039
S0005955	S0003160
S0005955	S0004972
S0005955	S0002450
S0005955	S0004395
S0005955	S0006169
S0005955	S0000611
S0005955	S0001850
S0005955	S0003223
S0005955	S0003741
S0005957	S0001595
S0004218	S0005554
S0005958	S0001595
S0002615	S0006269
S0002615	S0004623
S0002615	S0001595
S0002616	S0006269
S0002616	S0004623
S0002616	S0001595
S0003273	S0004172
S0003273	S0002553
S0003273	S0000913
S0003273	S0004121
S0001672	S0005970
S0001672	S0001126
S0001673	S0001595
S0001674	S0003821
S0001675	S0003821
S0003279	S0004646
S0001678	S0001595
S0001679	S0001595
S0002622	S0003041
S0002623	S0001048
S0002624	S0001048
S0003280	S0004646
S0003282	S0000913
S0003282	S0005012
S0001680	S0003888
S0003287	S0005047
S0003287	S0001462
S0003287	S0002871
S0001684	S0002329
S0003288	S0001595
S0001685	S0000104
S0001686	S0000104
S0005971	S0003160
S0005971	S0002553
S0002632	S0005564
S0002632	S0000104
S0002632	S0000913
S0002633	S0005564
S0002633	S0000104
S0002633	S0000913
S0005977	S0002214
S0005977	S0005253
S0005977	S0000913
S0002635	S0000913
S0003291	S0002718
S0003291	S0001595
S0002636	S0002214
S0002636	S0001545
S0003292	S0005047
S0002637	S0002214
S0002637	S0001545
S0003293	S0001807
S0001692	S0004646
S0001694	S0004972
S0001697	S0004172
S0005980	S0000386
S0005981	S0005564
S0005982	S0005554
S0005983	S0005554
S0004245	S0000913
S0002641	S0001595
S0004246	S0000913
S0002642	S0001595
S0004247	S0001249
S0002647	S0001850
S0002648	S0005996
S0002648	S0001126
S0002648	S0005143
S0002649	S0001850
S0004251	S0004646
S0004251	S0005143
S0004252	S0004646
S0004252	S0005143
S0004254	S0006308
S0004254	S0001595
S0004256	S0001930
S0004257	S0001930
S0002653	S0000611
S0002653	S0003223
S0002653	S0001595
S0005202	S0004645
S0005202	S0001595
S0005206	S0000253
S0005207	S0000253
S0003603	S0004395
S0003604	S0004395
S0004263	S0004646
S0003607	S0000735
S0004264	S0004646
S0003608	S0000735
S0002660	S0001457
S0003609	S0004172
S0003609	S0002214
S0004266	S0002553
S0004266	S0000199
S0004267	S0003223
S0002665	S0000253
S0002667	S0006269
S0002667	S0002667
S0002667	S0004466
S0002667	S0002450
S0002667	S0005554
S0002667	S0006098
S0002669	S0001526
S0002669	S0004466
S0002669	S0000913
S0002669	S0005012
S0005211	S0001595
S0005213	S0003160
S0005213	S0002553
S0003610	S0004172
S0003610	S0002214
S0005215	S0003160
S0005215	S0002553
S0003611	S0004121
S0003612	S0005554
S0005217	S0002214
S0003613	S0005554
S0005218	S0002214
S0003614	S0005047
S0003614	S0002553
S0003614	S0004121
S0003615	S0005899
S0003616	S0002553
S0003616	S0004121
S0002671	S0004172
S0002671	S0002214
S0002671	S0005012
S0002671	S0001393
S0004276	S0004166
S0004276	S0005012
S0004276	S0004121
S0004277	S0001515
S0004278	S0005160
S0004278	S0004121
S0004278	S0006308
S0005221	S0005047
S0005221	S0003821
S0005221	S0005959
S0005223	S0005970
S0005223	S0001126
S0005224	S0005970
S0005224	S0001126
S0005225	S0003041
S0003621	S0004565
S0005226	S0003821
S0003622	S0000735
S0005227	S0003821
S0003623	S0000735
S0005228	S0000253
S0003624	S0004645
S0003624	S0000735
S0003624	S0004565
S0003625	S0005160
S0003626	S0005160
S0004284	S0001595
S0003628	S0004172
S0004285	S0002667
S0004285	S0001592
S0003629	S0004172
S0004286	S0002667
S0004286	S0001592
S0004287	S0002667
S0004287	S0001592
S0002686	S0004674
S0002686	S0005468
S0002686	S0002530
S0002686	S0002264
S0002687	S0004172
S0002688	S0001595
S0002689	S0001930
S0005231	S0001595
S0005233	S0004172
S0005233	S0002214
S0005233	S0005253
S0005233	S0000913
S0005233	S0004646
[truncated: 2,357 more rows]
