# Supplementary material for: Motifs, themes and thematic maps of an integrated Saccharomyces cerevisiae interaction network
Source: J Biol. 2005 Jun 1;4(2):6. doi: 10.1186/jbiol23 (PMC1175995; doi:10.1186/jbiol23)
Supplement: Additional data file 1 — A zipped archive containing the five types of biological interactions in the integrated S. cerevisiae network as well as lists of MIPS complexes used to generated Figure 3 and Figure 4 [file jbiol23-s1.zip › SGA_unbiased_pairs.txt]

S0000011	S0000307	2
S0000011	S0000375	2
S0000011	S0000602	3
S0000011	S0000629	2
S0000011	S0000818	1
S0000011	S0000913	3
S0000011	S0001102	1
S0000011	S0001601	1
S0000011	S0002160	1
S0000011	S0002187	2
S0000011	S0002232	1
S0000011	S0002553	1
S0000011	S0002589	1
S0000011	S0002742	2
S0000011	S0002796	3
S0000011	S0002800	1
S0000011	S0002893	3
S0000011	S0003117	1
S0000011	S0003129	1
S0000011	S0003162	3
S0000011	S0003213	1
S0000011	S0003337	1
S0000011	S0003413	3
S0000011	S0003414	3
S0000011	S0003651	1
S0000011	S0003901	1
S0000011	S0004045	1
S0000011	S0004075	3
S0000011	S0004410	2
S0000011	S0004505	3
S0000011	S0004510	3
S0000011	S0004664	1
S0000011	S0004929	1
S0000011	S0005084	1
S0000011	S0005136	3
S0000011	S0005159	2
S0000011	S0005242	3
S0000011	S0005372	1
S0000011	S0005649	1
S0000011	S0006022	1
S0000011	S0006023	1
S0000011	S0006095	3
S0000011	S0006227	1
S0000054	S0001677	3
S0000054	S0001680	2
S0000054	S0005008	3
S0000054	S0005115	3
S0000054	S0005266	2
S0000054	S0005319	2
S0000097	S0004664	3
S0000157	S0000103	3
S0000157	S0000143	3
S0000157	S0000163	2
S0000157	S0000165	2
S0000157	S0000168	3
S0000157	S0000438	3
S0000157	S0000602	1
S0000157	S0000757	3
S0000157	S0001072	3
S0000157	S0001562	3
S0000157	S0001609	3
S0000157	S0001659	3
S0000157	S0002187	3
S0000157	S0002536	3
S0000157	S0002653	3
S0000157	S0002785	3
S0000157	S0002796	1
S0000157	S0003461	2
S0000157	S0003631	3
S0000157	S0003834	3
S0000157	S0003879	3
S0000157	S0003966	3
S0000157	S0004077	3
S0000157	S0004258	2
S0000157	S0004329	3
S0000157	S0004330	3
S0000157	S0004334	2
S0000157	S0004362	2
S0000157	S0004583	3
S0000157	S0004695	3
S0000157	S0005023	3
S0000157	S0005215	3
S0000157	S0005242	3
S0000157	S0005266	1
S0000157	S0005334	3
S0000157	S0005561	3
S0000157	S0006114	2
S0000227	S0000103	3
S0000227	S0000143	2
S0000227	S0000168	3
S0000227	S0000219	3
S0000227	S0000261	3
S0000227	S0000281	3
S0000227	S0000438	3
S0000227	S0000602	1
S0000227	S0000770	3
S0000227	S0000913	2
S0000227	S0001072	3
S0000227	S0001562	3
S0000227	S0001677	3
S0000227	S0001728	3
S0000227	S0001915	2
S0000227	S0001932	2
S0000227	S0002187	3
S0000227	S0002190	2
S0000227	S0002191	2
S0000227	S0002382	3
S0000227	S0002536	3
S0000227	S0002796	1
S0000227	S0003052	2
S0000227	S0003168	3
S0000227	S0003180	2
S0000227	S0003209	3
S0000227	S0003367	3
S0000227	S0003461	3
S0000227	S0003684	2
S0000227	S0003834	2
S0000227	S0003879	3
S0000227	S0003962	3
S0000227	S0004077	3
S0000227	S0004100	3
S0000227	S0004101	3
S0000227	S0004330	3
S0000227	S0004334	2
S0000227	S0004362	2
S0000227	S0004583	3
S0000227	S0004664	3
S0000227	S0004695	3
S0000227	S0004722	3
S0000227	S0004924	2
S0000227	S0005115	3
S0000227	S0005215	3
S0000227	S0005242	3
S0000227	S0005266	1
S0000227	S0005334	3
S0000227	S0005839	3
S0000227	S0005976	3
S0000227	S0005990	2
S0000298	S0000398	2
S0000298	S0000821	1
S0000298	S0000843	3
S0000298	S0002260	2
S0000298	S0002321	2
S0000298	S0002771	3
S0000298	S0003095	1
S0000298	S0003804	2
S0000298	S0004224	2
S0000298	S0004365	2
S0000298	S0004490	3
S0000298	S0004802	3
S0000298	S0005097	1
S0000298	S0005241	2
S0000298	S0005527	1
S0000298	S0005670	3
S0000298	S0005945	3
S0000302	S0002260	1
S0000302	S0002771	3
S0000302	S0002777	1
S0000302	S0003628	2
S0000302	S0004224	3
S0000302	S0004225	3
S0000302	S0004365	2
S0000302	S0004802	3
S0000302	S0005366	1
S0000302	S0005670	3
S0000302	S0005945	3
S0000302	S0006339	1
S0000368	S0001023	3
S0000368	S0001709	2
S0000368	S0001728	3
S0000368	S0002515	3
S0000368	S0002543	3
S0000368	S0002544	3
S0000368	S0002569	3
S0000368	S0002973	1
S0000368	S0003793	3
S0000368	S0003794	1
S0000368	S0004029	3
S0000368	S0004251	3
S0000368	S0004252	3
S0000368	S0004536	3
S0000368	S0004730	1
S0000368	S0004986	3
S0000368	S0004996	3
S0000368	S0005240	2
S0000368	S0005241	2
S0000368	S0005378	1
S0000368	S0005595	1
S0000368	S0005596	2
S0000409	S0004330	3
S0000409	S0004664	3
S0000433	S0000425	3
S0000433	S0001072	3
S0000433	S0001150	2
S0000433	S0001858	3
S0000433	S0003052	3
S0000433	S0003389	2
S0000433	S0003631	3
S0000433	S0004077	3
S0000433	S0004924	3
S0000433	S0005266	3
S0000433	S0005594	2
S0000433	S0005595	2
S0000433	S0005596	2
S0000438	S0000375	2
S0000438	S0000404	3
S0000438	S0000729	3
S0000438	S0000757	3
S0000438	S0000924	3
S0000438	S0000957	3
S0000438	S0001019	3
S0000438	S0001072	3
S0000438	S0001184	3
S0000438	S0001936	3
S0000438	S0002536	3
S0000438	S0002718	2
S0000438	S0003631	2
S0000438	S0003719	3
S0000438	S0003793	3
S0000438	S0003836	2
S0000438	S0003878	3
S0000438	S0003879	2
S0000438	S0004101	2
S0000438	S0004190	3
S0000438	S0004258	3
S0000438	S0004322	3
S0000438	S0004329	3
S0000438	S0004715	2
S0000438	S0005097	3
S0000438	S0005177	3
S0000438	S0005242	3
S0000438	S0005266	3
S0000438	S0005561	3
S0000438	S0005742	3
S0000438	S0006155	2
S0000521	S0000435	1
S0000521	S0000566	2
S0000521	S0000729	3
S0000521	S0000787	3
S0000521	S0000809	1
S0000521	S0000818	2
S0000521	S0000821	1
S0000521	S0000897	1
S0000521	S0000966	1
S0000521	S0001073	1
S0000521	S0001584	1
S0000521	S0001596	1
S0000521	S0002161	2
S0000521	S0002171	1
S0000521	S0002175	2
S0000521	S0002411	1
S0000521	S0002459	2
S0000521	S0002615	1
S0000521	S0002625	2
S0000521	S0003034	2
S0000521	S0003054	2
S0000521	S0003131	1
S0000521	S0003184	1
S0000521	S0003416	1
S0000521	S0003420	1
S0000521	S0003550	1
S0000521	S0003628	1
S0000521	S0003704	1
S0000521	S0003804	1
S0000521	S0004093	2
S0000521	S0004190	3
S0000521	S0004225	1
S0000521	S0004490	1
S0000521	S0004559	2
S0000521	S0004651	3
S0000521	S0004791	1
S0000521	S0004802	1
S0000521	S0004811	3
S0000521	S0005097	3
S0000521	S0005150	1
S0000521	S0005194	1
S0000521	S0005217	3
S0000521	S0005242	3
S0000521	S0005372	3
S0000521	S0005721	1
S0000521	S0005876	2
S0000521	S0005929	3
S0000521	S0006115	1
S0000521	S0006162	1
S0000521	S0006240	1
S0000521	S0006323	3
S0000521	S0006339	3
S0000534	S0000673	2
S0000534	S0000729	2
S0000534	S0000787	2
S0000534	S0000818	3
S0000534	S0002768	2
S0000534	S0003310	3
S0000534	S0003324	3
S0000534	S0003814	1
S0000534	S0004190	3
S0000534	S0004559	3
S0000534	S0004659	2
S0000534	S0005097	3
S0000534	S0005584	3
S0000534	S0005876	1
S0000534	S0006162	2
S0000534	S0006190	3
S0000556	S0004638	3
S0000566	S0000063	3
S0000566	S0000297	2
S0000566	S0000818	2
S0000566	S0000897	1
S0000566	S0000975	3
S0000566	S0001073	3
S0000566	S0001234	2
S0000566	S0002161	3
S0000566	S0002625	3
S0000566	S0003095	1
S0000566	S0003628	3
S0000566	S0003804	3
S0000566	S0003818	3
S0000566	S0004075	3
S0000566	S0004093	2
S0000566	S0004494	1
S0000566	S0004651	3
S0000566	S0004683	3
S0000566	S0004802	3
S0000566	S0005194	2
S0000566	S0005217	3
S0000566	S0005372	1
S0000566	S0005550	2
S0000566	S0005551	3
S0000566	S0005670	3
S0000566	S0005895	3
S0000566	S0005929	3
S0000566	S0006115	3
S0000566	S0006339	3
S0000602	S0000103	3
S0000602	S0000219	3
S0000602	S0000299	3
S0000602	S0000330	3
S0000602	S0000459	3
S0000602	S0000729	1
S0000602	S0000757	3
S0000602	S0000913	3
S0000602	S0001072	3
S0000602	S0001184	1
S0000602	S0001296	3
S0000602	S0001346	3
S0000602	S0001442	3
S0000602	S0001490	3
S0000602	S0001687	3
S0000602	S0001696	3
S0000602	S0002187	3
S0000602	S0002275	3
S0000602	S0002653	3
S0000602	S0002718	3
S0000602	S0003052	3
S0000602	S0003310	3
S0000602	S0003557	3
S0000602	S0003631	3
S0000602	S0003635	1
S0000602	S0003836	3
S0000602	S0004077	3
S0000602	S0004100	3
S0000602	S0004101	3
S0000602	S0004190	3
S0000602	S0004258	3
S0000602	S0004322	3
S0000602	S0004559	1
S0000602	S0004715	3
S0000602	S0004876	3
S0000602	S0005028	1
S0000602	S0005041	3
S0000602	S0005097	3
S0000602	S0005177	1
S0000602	S0005242	1
S0000602	S0005266	3
S0000602	S0005364	3
S0000602	S0005615	3
S0000602	S0005742	3
S0000602	S0005971	1
S0000729	S0000009	3
S0000729	S0000103	1
S0000729	S0000120	3
S0000729	S0000147	1
S0000729	S0000307	2
S0000729	S0000311	1
S0000729	S0000435	2
S0000729	S0000640	1
S0000729	S0000678	2
S0000729	S0000682	2
S0000729	S0000787	2
S0000729	S0000809	1
S0000729	S0000818	3
S0000729	S0000821	1
S0000729	S0000951	1
S0000729	S0000957	1
S0000729	S0000979	1
S0000729	S0000994	1
S0000729	S0001054	1
S0000729	S0001153	1
S0000729	S0001171	3
S0000729	S0001234	2
S0000729	S0001508	2
S0000729	S0001531	3
S0000729	S0001601	3
S0000729	S0002187	3
S0000729	S0002227	1
S0000729	S0002314	2
S0000729	S0002556	2
S0000729	S0002684	2
S0000729	S0002726	2
S0000729	S0002742	2
S0000729	S0002796	1
S0000729	S0002896	1
S0000729	S0003054	3
S0000729	S0003550	2
S0000729	S0003567	3
S0000729	S0003719	2
S0000729	S0003793	1
S0000729	S0003814	2
S0000729	S0003878	3
S0000729	S0003924	1
S0000729	S0003930	1
S0000729	S0003972	2
S0000729	S0004075	3
S0000729	S0004079	1
S0000729	S0004283	1
S0000729	S0004378	1
S0000729	S0004494	1
S0000729	S0004505	3
S0000729	S0004593	3
S0000729	S0004746	3
S0000729	S0004763	1
S0000729	S0004908	2
S0000729	S0004914	1
S0000729	S0004929	1
S0000729	S0005084	1
S0000729	S0005238	1
S0000729	S0005372	3
S0000729	S0005549	1
S0000729	S0005552	1
S0000729	S0005584	1
S0000729	S0005653	1
S0000729	S0005742	1
S0000729	S0005790	3
S0000729	S0005791	3
S0000729	S0005792	3
S0000729	S0005795	1
S0000729	S0005876	3
S0000729	S0005885	1
S0000729	S0005938	1
S0000729	S0005939	2
S0000729	S0006076	1
S0000729	S0006095	1
S0000729	S0006145	1
S0000729	S0006162	3
S0000729	S0006254	1
S0000729	S0006274	1
S0000729	S0006339	1
S0000787	S0000159	2
S0000787	S0000326	3
S0000787	S0000682	2
S0000787	S0000957	2
S0000787	S0000979	1
S0000787	S0001171	2
S0000787	S0001762	3
S0000787	S0002161	1
S0000787	S0002662	1
S0000787	S0002726	1
S0000787	S0002832	3
S0000787	S0002843	2
S0000787	S0002896	2
S0000787	S0003054	2
S0000787	S0003420	2
S0000787	S0003461	2
S0000787	S0003550	3
S0000787	S0003567	1
S0000787	S0003814	3
S0000787	S0004190	1
S0000787	S0004200	1
S0000787	S0004410	1
S0000787	S0004559	1
S0000787	S0004593	1
S0000787	S0004651	1
S0000787	S0004659	2
S0000787	S0004746	1
S0000787	S0004908	3
S0000787	S0004914	3
S0000787	S0005097	2
S0000787	S0005540	1
S0000787	S0005584	1
S0000787	S0005721	2
S0000787	S0005795	3
S0000787	S0005876	2
S0000787	S0005929	3
S0000787	S0005939	3
S0000787	S0006073	3
S0000787	S0006076	2
S0000787	S0006162	1
S0000787	S0006250	1
S0000787	S0006323	3
S0000809	S0003310	3
S0000809	S0004075	1
S0000809	S0004190	2
S0000809	S0004559	3
S0000809	S0004593	2
S0000809	S0004914	1
S0000809	S0005097	3
S0000809	S0006076	1
S0000818	S0000311	2
S0000818	S0000404	2
S0000818	S0001171	3
S0000818	S0001234	2
S0000818	S0001593	1
S0000818	S0001762	2
S0000818	S0002161	1
S0000818	S0002275	3
S0000818	S0002384	1
S0000818	S0002421	1
S0000818	S0002556	1
S0000818	S0002557	3
S0000818	S0002569	3
S0000818	S0002662	2
S0000818	S0002726	1
S0000818	S0002740	3
S0000818	S0002768	1
S0000818	S0002832	1
S0000818	S0002896	2
S0000818	S0003054	3
S0000818	S0003131	1
S0000818	S0003141	1
S0000818	S0003179	1
S0000818	S0003184	2
S0000818	S0003310	3
S0000818	S0003432	3
S0000818	S0003461	3
S0000818	S0003550	3
S0000818	S0003567	3
S0000818	S0003660	1
S0000818	S0003814	2
S0000818	S0003896	3
S0000818	S0003972	1
S0000818	S0004075	1
S0000818	S0004190	3
S0000818	S0004373	3
S0000818	S0004376	1
S0000818	S0004559	1
S0000818	S0004651	3
S0000818	S0004659	3
S0000818	S0004683	2
S0000818	S0004876	1
S0000818	S0004908	3
S0000818	S0004914	1
S0000818	S0004929	1
S0000818	S0005050	1
S0000818	S0005080	1
S0000818	S0005097	3
S0000818	S0005114	2
S0000818	S0005145	1
S0000818	S0005194	2
S0000818	S0005217	3
S0000818	S0005242	2
S0000818	S0005584	2
S0000818	S0005670	2
S0000818	S0005721	3
S0000818	S0005795	3
S0000818	S0005929	3
S0000818	S0005938	3
S0000818	S0005939	3
S0000818	S0006007	2
S0000818	S0006022	2
S0000818	S0006023	2
S0000818	S0006076	3
S0000818	S0006095	3
S0000818	S0006250	3
S0000818	S0006339	3
S0000975	S0001596	3
S0000975	S0001696	1
S0000975	S0002175	3
S0000975	S0002260	3
S0000975	S0002459	3
S0000975	S0003804	2
S0000975	S0003818	2
S0000975	S0003865	1
S0000975	S0005217	3
S0000975	S0006339	1
S0001072	S0000143	3
S0001072	S0000375	3
S0001072	S0000913	3
S0001072	S0000957	3
S0001072	S0001150	3
S0001072	S0001184	3
S0001072	S0001520	3
S0001072	S0002187	3
S0001072	S0002553	3
S0001072	S0002653	3
S0001072	S0002757	3
S0001072	S0002796	3
S0001072	S0002822	3
S0001072	S0002995	3
S0001072	S0003013	3
S0001072	S0003136	3
S0001072	S0003398	3
S0001072	S0003461	3
S0001072	S0003675	3
S0001072	S0003836	3
S0001072	S0003966	3
S0001072	S0004322	3
S0001072	S0004334	3
S0001072	S0004559	1
S0001072	S0004763	3
S0001072	S0004924	3
S0001072	S0005023	3
S0001072	S0005097	1
S0001072	S0005177	3
S0001072	S0005215	3
S0001072	S0005242	3
S0001072	S0005266	3
S0001072	S0005441	3
S0001072	S0005593	3
S0001072	S0005801	3
S0001072	S0005853	1
S0001072	S0005952	3
S0001073	S0001197	2
S0001073	S0002482	3
S0001073	S0002771	2
S0001073	S0003135	3
S0001073	S0003136	2
S0001073	S0003143	2
S0001073	S0003583	3
S0001073	S0003628	3
S0001073	S0004093	2
S0001073	S0004224	1
S0001073	S0004802	3
S0001073	S0004837	1
S0001073	S0005194	1
S0001073	S0006339	2
S0001073	S0006368	2
S0001171	S0000661	3
S0001171	S0000916	3
S0001171	S0001054	3
S0001171	S0002135	2
S0001171	S0003092	1
S0001171	S0003184	3
S0001171	S0003310	2
S0001171	S0003461	3
S0001171	S0004190	2
S0001171	S0004200	3
S0001171	S0004365	2
S0001171	S0004559	1
S0001171	S0004811	2
S0001171	S0005097	3
S0001171	S0005215	3
S0001171	S0005584	3
S0001171	S0005853	3
S0001171	S0006190	3
S0001171	S0006345	2
S0001184	S0000103	3
S0001184	S0001383	3
S0001184	S0001790	3
S0001184	S0002187	3
S0001184	S0002536	3
S0001184	S0002653	3
S0001184	S0002796	1
S0001184	S0003367	3
S0001184	S0003461	3
S0001184	S0003631	3
S0001184	S0004329	3
S0001184	S0004334	3
S0001184	S0004583	3
S0001184	S0005023	3
S0001184	S0005215	3
S0001184	S0005242	3
S0001184	S0005273	3
S0001184	S0005561	3
S0001184	S0005853	2
S0001197	S0000885	2
S0001197	S0002175	2
S0001197	S0002459	3
S0001197	S0003135	1
S0001197	S0003136	1
S0001197	S0003592	2
S0001197	S0003628	3
S0001197	S0004224	2
S0001197	S0004225	3
S0001197	S0004802	3
S0001197	S0005411	3
S0001197	S0005945	3
S0001224	S0001677	3
S0001224	S0003168	3
S0001224	S0004352	2
S0001224	S0004391	3
S0001224	S0004895	3
S0001224	S0005008	3
S0001224	S0005372	2
S0001224	S0007590	3
S0001234	S0001932	1
S0001234	S0002161	3
S0001234	S0002175	3
S0001234	S0002459	3
S0001234	S0002633	3
S0001234	S0002743	1
S0001234	S0003034	3
S0001234	S0003054	2
S0001234	S0003135	2
S0001234	S0003136	2
S0001234	S0003141	3
S0001234	S0003213	2
S0001234	S0003310	3
S0001234	S0003461	2
S0001234	S0003567	3
S0001234	S0004022	1
S0001234	S0004075	1
S0001234	S0004093	2
S0001234	S0004190	2
S0001234	S0004651	2
S0001234	S0005097	2
S0001234	S0005217	2
S0001234	S0005242	3
S0001234	S0005721	2
S0001234	S0005895	1
S0001234	S0005929	3
S0001234	S0006174	2
S0001234	S0006323	2
S0001234	S0006339	2
S0001234	S0006345	3
S0001247	S0005839	2
S0001520	S0000953	2
S0001520	S0002164	3
S0001520	S0003631	3
S0001520	S0003966	2
S0001520	S0004676	3
S0001562	S0000103	2
S0001562	S0000404	1
S0001562	S0000913	1
S0001562	S0000957	3
S0001562	S0002384	1
S0001562	S0003420	3
S0001562	S0004322	2
S0001562	S0005242	2
S0001596	S0000897	3
S0001596	S0001052	3
S0001596	S0001780	3
S0001596	S0001871	3
S0001596	S0002411	3
S0001596	S0002483	3
S0001596	S0002625	3
S0001596	S0002777	3
S0001596	S0002794	3
S0001596	S0003143	3
S0001596	S0003628	3
S0001596	S0003804	3
S0001596	S0003818	3
S0001596	S0003865	3
S0001596	S0004494	3
S0001596	S0004570	3
S0001596	S0004651	3
S0001596	S0004683	1
S0001596	S0004802	2
S0001596	S0005194	2
S0001596	S0005217	2
S0001596	S0005551	3
S0001596	S0005559	3
S0001596	S0005670	2
S0001596	S0005895	3
S0001596	S0005929	1
S0001596	S0006115	3
S0001596	S0006339	2
S0001762	S0003184	3
S0001762	S0003185	3
S0001762	S0005097	2
S0001762	S0005215	3
S0001762	S0005584	2
S0001762	S0006190	3
S0001762	S0006345	2
S0002161	S0002662	1
S0002161	S0002726	3
S0002161	S0003219	1
S0002161	S0003420	1
S0002161	S0003896	3
S0002161	S0004373	3
S0002161	S0004559	2
S0002161	S0004651	3
S0002161	S0004683	1
S0002161	S0005097	2
S0002161	S0005217	3
S0002161	S0005929	3
S0002161	S0005938	3
S0002161	S0005939	2
S0002161	S0006250	1
S0002161	S0006339	1
S0002161	S0006345	1
S0002175	S0000104	2
S0002175	S0000478	3
S0002175	S0000627	3
S0002175	S0000630	2
S0002175	S0001297	3
S0002175	S0001539	2
S0002175	S0001584	3
S0002175	S0001767	2
S0002175	S0002310	2
S0002175	S0002625	3
S0002175	S0002771	3
S0002175	S0002987	3
S0002175	S0003054	3
S0002175	S0003219	2
S0002175	S0003567	3
S0002175	S0003598	2
S0002175	S0003674	2
S0002175	S0003793	2
S0002175	S0003814	2
S0002175	S0003831	2
S0002175	S0003901	2
S0002175	S0004045	2
S0002175	S0004224	3
S0002175	S0004225	2
S0002175	S0004342	2
S0002175	S0004427	2
S0002175	S0004478	2
S0002175	S0004494	2
S0002175	S0004659	2
S0002175	S0004706	3
S0002175	S0004777	2
S0002175	S0004802	3
S0002175	S0005441	2
S0002175	S0005553	2
S0002175	S0005565	2
S0002175	S0005887	2
S0002175	S0005895	3
S0002175	S0006115	2
S0002175	S0006323	2
S0002187	S0000158	3
S0002187	S0000375	3
S0002187	S0000404	2
S0002187	S0000464	2
S0002187	S0000757	3
S0002187	S0000885	3
S0002187	S0000951	3
S0002187	S0000957	3
S0002187	S0001357	2
S0002187	S0002718	3
S0002187	S0002796	2
S0002187	S0003219	3
S0002187	S0003631	3
S0002187	S0003635	3
S0002187	S0003719	3
S0002187	S0003793	3
S0002187	S0003878	3
S0002187	S0003879	3
S0002187	S0004101	3
S0002187	S0004190	2
S0002187	S0004329	2
S0002187	S0005097	3
S0002187	S0005177	3
S0002187	S0005242	3
S0002187	S0005266	3
S0002187	S0005561	3
S0002187	S0005990	3
S0002207	S0000002	2
S0002207	S0000237	2
S0002207	S0000877	3
S0002207	S0000997	2
S0002207	S0001055	3
S0002207	S0001076	2
S0002207	S0001246	2
S0002207	S0001383	2
S0002207	S0001515	3
S0002207	S0001609	2
S0002207	S0002178	3
S0002207	S0002191	2
S0002207	S0002223	2
S0002207	S0002652	3
S0002207	S0002657	2
S0002207	S0002737	3
S0002207	S0003011	2
S0002207	S0003296	3
S0002207	S0003365	2
S0002207	S0003367	3
S0002207	S0003391	3
S0002207	S0003402	3
S0002207	S0003438	2
S0002207	S0003446	3
S0002207	S0003684	3
S0002207	S0003690	2
S0002207	S0004181	2
S0002207	S0004272	2
S0002207	S0004322	2
S0002207	S0004342	3
S0002207	S0004352	2
S0002207	S0004536	2
S0002207	S0004638	3
S0002207	S0004664	3
S0002207	S0004843	2
S0002207	S0005115	2
S0002207	S0005273	3
S0002207	S0005595	3
S0002207	S0005596	3
S0002207	S0006401	2
S0002260	S0001906	1
S0002260	S0002411	1
S0002260	S0003804	3
S0002260	S0004651	1
S0002260	S0004679	1
S0002260	S0004924	2
S0002260	S0005251	3
S0002260	S0005895	2
S0002260	S0006115	2
S0002384	S0000913	3
S0002384	S0000957	3
S0002384	S0002275	3
S0002384	S0005177	3
S0002384	S0005215	3
S0002384	S0005242	3
S0002384	S0005853	1
S0002459	S0000419	2
S0002459	S0000627	3
S0002459	S0000979	3
S0002459	S0001221	2
S0002459	S0001390	2
S0002459	S0001767	2
S0002459	S0002220	2
S0002459	S0002625	2
S0002459	S0003097	2
S0002459	S0003141	2
S0002459	S0003310	3
S0002459	S0003901	3
S0002459	S0004279	3
S0002459	S0004312	2
S0002459	S0004559	2
S0002459	S0004583	2
S0002459	S0005097	3
S0002459	S0005553	2
S0002459	S0005895	3
S0002459	S0005945	2
S0002533	S0004219	2
S0002533	S0004252	2
S0002557	S0000022	1
S0002557	S0000335	2
S0002557	S0000661	3
S0002557	S0001296	1
S0002557	S0001490	1
S0002557	S0001915	2
S0002557	S0003092	2
S0002557	S0003184	3
S0002557	S0003185	3
S0002557	S0003461	3
S0002557	S0003690	2
S0002557	S0003924	2
S0002557	S0004190	2
S0002557	S0004200	2
S0002557	S0004206	2
S0002557	S0004207	3
S0002557	S0004311	1
S0002557	S0004460	2
S0002557	S0004559	3
S0002557	S0005023	3
S0002557	S0005097	3
S0002557	S0005215	3
S0002557	S0005584	2
S0002557	S0005849	1
S0002557	S0005853	2
S0002557	S0005876	1
S0002557	S0005952	3
S0002557	S0006126	1
S0002557	S0006190	3
S0002557	S0006345	2
S0002569	S0000199	3
S0002569	S0001054	3
S0002569	S0001296	2
S0002569	S0001395	3
S0002569	S0001490	3
S0002569	S0001915	3
S0002569	S0002221	3
S0002569	S0003092	3
S0002569	S0003179	2
S0002569	S0003180	3
S0002569	S0003184	3
S0002569	S0003185	3
S0002569	S0003221	2
S0002569	S0003310	3
S0002569	S0003350	3
S0002569	S0003461	3
S0002569	S0003925	3
S0002569	S0004200	3
S0002569	S0004206	3
S0002569	S0004252	3
S0002569	S0004488	3
S0002569	S0004559	3
S0002569	S0004924	2
S0002569	S0005079	3
S0002569	S0005177	2
S0002569	S0005215	3
S0002569	S0005266	2
S0002569	S0005596	1
S0002569	S0006162	3
S0002569	S0006190	3
S0002625	S0002321	3
S0002625	S0003804	3
S0002625	S0004258	2
S0002625	S0004651	2
S0002625	S0005097	2
S0002625	S0005217	3
S0002740	S0000213	3
S0002740	S0002421	3
S0002740	S0002652	2
S0002740	S0002673	2
S0002740	S0003054	3
S0002740	S0003416	2
S0002740	S0003420	2
S0002740	S0003567	3
S0002740	S0004811	2
S0002740	S0005050	3
S0002740	S0005929	3
S0002740	S0006339	2
S0002771	S0000063	2
S0002771	S0000064	1
S0002771	S0000432	3
S0002771	S0001119	3
S0002771	S0001176	1
S0002771	S0002178	1
S0002771	S0002687	1
S0002771	S0002794	3
S0002771	S0003304	3
S0002771	S0003628	3
S0002771	S0003712	2
S0002771	S0003804	2
S0002771	S0004125	3
S0002771	S0004144	1
S0002771	S0004365	3
S0002771	S0004366	3
S0002771	S0004597	1
S0002771	S0004685	2
S0002771	S0004802	1
S0002771	S0005050	2
S0002771	S0005429	1
S0002794	S0004224	2
S0002794	S0004225	2
S0002794	S0004365	2
S0002794	S0004802	3
S0002794	S0005670	3
S0002794	S0005945	3
S0002796	S0000103	3
S0002796	S0000219	3
S0002796	S0000299	3
S0002796	S0000330	3
S0002796	S0000459	3
S0002796	S0000757	3
S0002796	S0000913	3
S0002796	S0001296	3
S0002796	S0001346	3
S0002796	S0001442	3
S0002796	S0001490	3
S0002796	S0001687	3
S0002796	S0001696	3
S0002796	S0002275	3
S0002796	S0002653	3
S0002796	S0002718	3
S0002796	S0003052	3
S0002796	S0003310	3
S0002796	S0003461	2
S0002796	S0003557	3
S0002796	S0003631	3
S0002796	S0003635	2
S0002796	S0003836	3
S0002796	S0004077	3
S0002796	S0004100	3
S0002796	S0004101	3
S0002796	S0004190	3
S0002796	S0004258	3
S0002796	S0004322	3
S0002796	S0004559	1
S0002796	S0004715	3
S0002796	S0004876	3
S0002796	S0005028	1
S0002796	S0005041	3
S0002796	S0005097	3
S0002796	S0005177	1
S0002796	S0005242	1
S0002796	S0005266	3
S0002796	S0005364	3
S0002796	S0005615	3
S0002796	S0005742	3
S0002796	S0005971	1
S0002828	S0001524	3
S0002828	S0001932	2
S0002828	S0002653	2
S0002828	S0002848	2
S0002828	S0003168	3
S0002828	S0003391	3
S0002828	S0003631	3
S0002828	S0004664	3
S0002828	S0004695	2
S0002828	S0004730	3
S0002828	S0005008	3
S0002828	S0005115	3
S0002828	S0005383	3
S0002828	S0005667	3
S0002828	S0005902	3
S0002828	S0006082	3
S0002832	S0003092	1
S0002832	S0003184	3
S0002832	S0003185	3
S0002832	S0003310	1
S0002832	S0004559	2
S0002832	S0005097	3
S0002832	S0005215	3
S0002832	S0005242	2
S0002832	S0005584	3
S0002896	S0003184	3
S0002896	S0003185	3
S0002896	S0004190	1
S0002896	S0004200	1
S0002896	S0004559	1
S0002896	S0005097	2
S0002896	S0005215	2
S0002896	S0005584	1
S0002896	S0005853	3
S0002896	S0006190	3
S0002995	S0000640	2
S0002995	S0002164	2
S0002995	S0002988	3
S0002995	S0003052	3
S0002995	S0003083	3
S0002995	S0003168	3
S0002995	S0003631	3
S0002995	S0004077	3
S0002995	S0004924	3
S0002995	S0005266	3
S0002995	S0006134	3
S0003184	S0000127	2
S0003184	S0002556	3
S0003184	S0003120	3
S0003184	S0003972	2
S0003184	S0004908	3
S0003184	S0004914	3
S0003184	S0005721	1
S0003184	S0005795	3
S0003184	S0006095	3
S0003184	S0006339	1
S0003184	S0006345	3
S0003264	S0004334	2
S0003310	S0000002	1
S0003310	S0000009	3
S0003310	S0000024	1
S0003310	S0000069	1
S0003310	S0000103	1
S0003310	S0000120	3
S0003310	S0000147	1
S0003310	S0000307	1
S0003310	S0000311	2
S0003310	S0000312	1
S0003310	S0000435	2
S0003310	S0000459	1
S0003310	S0000678	1
S0003310	S0000757	2
S0003310	S0000764	1
S0003310	S0000765	1
S0003310	S0000767	1
S0003310	S0000778	1
S0003310	S0000779	2
S0003310	S0000782	1
S0003310	S0000951	1
S0003310	S0000957	1
S0003310	S0001021	2
S0003310	S0001054	2
S0003310	S0001153	2
S0003310	S0001176	1
S0003310	S0001221	2
S0003310	S0001270	1
S0003310	S0001296	1
S0003310	S0001346	1
S0003310	S0001357	1
S0003310	S0001531	1
S0003310	S0002178	1
S0003310	S0002329	2
S0003310	S0002551	1
S0003310	S0002591	1
S0003310	S0002662	3
S0003310	S0002684	1
S0003310	S0002697	1
S0003310	S0002701	3
S0003310	S0002718	3
S0003310	S0002742	1
S0003310	S0002768	1
S0003310	S0002893	1
S0003310	S0003054	3
S0003310	S0003055	2
S0003310	S0003141	2
S0003310	S0003162	1
S0003310	S0003211	1
S0003310	S0003222	2
S0003310	S0003286	2
S0003310	S0003340	2
S0003310	S0003344	2
S0003310	S0003461	1
S0003310	S0003557	3
S0003310	S0003726	1
S0003310	S0003814	3
S0003310	S0003836	3
S0003310	S0003878	2
S0003310	S0003890	2
S0003310	S0003896	2
S0003310	S0003924	1
S0003310	S0003929	1
S0003310	S0003930	1
S0003310	S0003972	2
S0003310	S0004075	1
S0003310	S0004079	2
S0003310	S0004224	1
S0003310	S0004283	3
S0003310	S0004329	1
S0003310	S0004373	2
S0003310	S0004494	1
S0003310	S0004593	3
S0003310	S0004715	1
S0003310	S0004746	2
S0003310	S0004763	1
S0003310	S0004783	1
S0003310	S0004908	3
S0003310	S0004914	1
S0003310	S0004929	2
S0003310	S0005084	1
S0003310	S0005110	1
S0003310	S0005232	1
S0003310	S0005238	1
S0003310	S0005428	1
S0003310	S0005552	1
S0003310	S0005584	2
S0003310	S0005658	2
S0003310	S0005742	2
S0003310	S0005790	3
S0003310	S0005791	3
S0003310	S0005792	3
S0003310	S0005795	3
S0003310	S0005876	3
S0003310	S0005938	1
S0003310	S0005952	3
S0003310	S0006036	1
S0003310	S0006076	3
S0003310	S0006082	1
S0003310	S0006086	2
S0003310	S0006095	3
S0003310	S0006102	1
S0003310	S0006162	3
S0003310	S0006174	3
S0003310	S0006190	1
S0003310	S0006227	1
S0003310	S0006250	1
S0003310	S0006254	2
S0003310	S0006255	1
S0003310	S0006274	1
S0003310	S0006339	1
S0003310	S0006345	2
S0003375	S0000121	3
S0003375	S0001659	2
S0003375	S0002652	2
S0003375	S0003365	3
S0003375	S0003367	3
S0003375	S0005383	3
S0003398	S0000121	3
S0003398	S0000197	3
S0003398	S0000261	3
S0003398	S0000563	3
S0003398	S0000640	3
S0003398	S0000774	3
S0003398	S0001055	3
S0003398	S0001524	3
S0003398	S0001622	3
S0003398	S0001728	3
S0003398	S0002848	3
S0003398	S0003052	3
S0003398	S0003187	3
S0003398	S0003389	3
S0003398	S0003461	2
S0003398	S0003631	3
S0003398	S0003712	2
S0003398	S0003879	3
S0003398	S0004365	3
S0003398	S0004664	3
S0003398	S0004695	3
S0003398	S0004722	3
S0003398	S0004924	3
S0003398	S0005115	3
S0003398	S0005266	3
S0003398	S0005273	3
S0003398	S0005641	3
S0003398	S0005839	3
S0003398	S0005990	3
S0003459	S0001858	2
S0003459	S0003194	2
S0003459	S0003296	3
S0003459	S0005369	3
S0003459	S0005611	3
S0003461	S0000103	3
S0003461	S0000197	3
S0003461	S0000245	2
S0003461	S0000286	3
S0003461	S0000335	2
S0003461	S0000370	2
S0003461	S0000404	3
S0003461	S0000757	2
S0003461	S0000913	3
S0003461	S0000953	3
S0003461	S0000957	3
S0003461	S0000980	2
S0003461	S0001243	2
S0003461	S0001531	3
S0003461	S0001673	2
S0003461	S0001728	2
S0003461	S0002164	3
S0003461	S0002563	2
S0003461	S0002653	3
S0003461	S0002759	3
S0003461	S0003013	2
S0003461	S0003209	3
S0003461	S0003367	3
S0003461	S0003446	2
S0003461	S0003449	2
S0003461	S0003469	2
S0003461	S0003631	3
S0003461	S0003635	3
S0003461	S0003653	2
S0003461	S0003719	3
S0003461	S0003724	3
S0003461	S0003879	3
S0003461	S0003944	2
S0003461	S0003966	3
S0003461	S0004029	3
S0003461	S0004252	3
S0003461	S0004312	3
S0003461	S0004322	3
S0003461	S0004324	3
S0003461	S0004350	3
S0003461	S0004363	3
S0003461	S0004376	2
S0003461	S0004559	1
S0003461	S0004583	3
S0003461	S0004585	2
S0003461	S0004641	3
S0003461	S0004722	3
S0003461	S0004818	2
S0003461	S0004908	3
S0003461	S0004924	3
S0003461	S0005097	1
S0003461	S0005115	3
S0003461	S0005177	3
S0003461	S0005215	3
S0003461	S0005242	3
S0003461	S0005266	3
S0003461	S0005334	3
S0003461	S0005363	3
S0003461	S0005556	2
S0003461	S0005801	3
S0003461	S0005853	3
S0003461	S0005952	3
S0003461	S0005998	2
S0003461	S0006010	3
S0003461	S0006339	3
S0003461	S0006437	2
S0003516	S0004664	3
S0003557	S0000103	3
S0003557	S0000404	3
S0003557	S0001296	3
S0003557	S0001346	2
S0003557	S0001490	3
S0003557	S0002536	3
S0003557	S0003432	3
S0003557	S0004190	1
S0003557	S0004225	3
S0003557	S0004322	3
S0003557	S0004559	3
S0003557	S0004561	2
S0003557	S0005042	3
S0003557	S0005097	3
S0003557	S0005215	3
S0003557	S0006082	3
S0003567	S0000661	3
S0003567	S0002662	1
S0003567	S0002767	1
S0003567	S0003028	2
S0003567	S0004093	2
S0003567	S0004190	3
S0003567	S0004373	1
S0003567	S0004559	3
S0003567	S0004561	1
S0003567	S0005042	1
S0003567	S0005097	2
S0003567	S0005372	1
S0003567	S0005721	1
S0003567	S0005876	2
S0003567	S0005929	3
S0003567	S0005939	2
S0003567	S0006162	1
S0003567	S0006250	1
S0003567	S0006345	3
S0003598	S0000138	3
S0003598	S0000197	2
S0003598	S0000200	3
S0003598	S0000280	3
S0003598	S0000530	2
S0003598	S0001055	3
S0003598	S0001416	2
S0003598	S0002223	3
S0003598	S0002254	2
S0003598	S0003115	3
S0003598	S0003631	3
S0003598	S0003635	2
S0003598	S0003684	3
S0003598	S0004077	3
S0003598	S0005404	3
S0003598	S0006000	2
S0003598	S0006001	2
S0003598	S0006134	3
S0003598	S0006249	3
S0003598	S0007235	2
S0003628	S0001441	3
S0003628	S0002777	1
S0003628	S0003131	1
S0003628	S0003804	3
S0003628	S0004224	1
S0003628	S0004225	1
S0003628	S0004312	1
S0003628	S0004651	3
S0003628	S0004683	2
S0003628	S0004802	3
S0003628	S0005194	1
S0003628	S0005670	2
S0003628	S0005929	2
S0003628	S0006339	3
S0003628	S0006368	2
S0003635	S0000261	2
S0003635	S0001444	2
S0003635	S0001858	2
S0003635	S0002615	2
S0003635	S0002743	2
S0003635	S0003719	2
S0003635	S0003879	2
S0003635	S0003962	3
S0003635	S0004329	2
S0003635	S0004330	3
S0003635	S0004334	3
S0003635	S0004583	2
S0003635	S0005179	3
S0003635	S0005242	3
S0003635	S0005441	3
S0003675	S0003631	3
S0003675	S0005266	1
S0003675	S0005404	2
S0003704	S0000307	2
S0003704	S0002232	2
S0003704	S0002742	3
S0003704	S0002767	1
S0003704	S0003013	1
S0003704	S0003213	3
S0003704	S0003344	2
S0003704	S0004075	3
S0003704	S0004258	3
S0003704	S0004378	2
S0003704	S0004410	1
S0003704	S0004597	2
S0003704	S0004876	1
S0003704	S0005238	1
S0003704	S0005372	1
S0003704	S0005632	1
S0003704	S0005649	1
S0003704	S0005976	3
S0003704	S0006082	2
S0003710	S0001660	3
S0003710	S0003702	3
S0003710	S0003772	2
S0003710	S0003909	2
S0003710	S0004140	2
S0003710	S0004837	3
S0003710	S0004965	2
S0003710	S0006113	2
S0003804	S0000022	2
S0003804	S0000897	2
S0003804	S0000953	2
S0003804	S0002483	2
S0003804	S0002653	2
S0003804	S0002767	2
S0003804	S0002777	2
S0003804	S0003131	3
S0003804	S0004224	2
S0003804	S0004225	3
S0003804	S0004362	3
S0003804	S0004494	3
S0003804	S0004651	3
S0003804	S0004802	3
S0003804	S0005008	3
S0003804	S0005194	2
S0003804	S0005217	2
S0003804	S0005670	3
S0003804	S0005895	2
S0003804	S0005945	2
S0003804	S0006115	3
S0003804	S0006339	2
S0003814	S0004093	3
S0003814	S0004190	1
S0003814	S0004559	2
S0003814	S0005097	3
S0003814	S0005194	1
S0003814	S0005853	2
S0003814	S0006190	3
S0003814	S0006339	1
S0003818	S0000682	2
S0003818	S0000969	2
S0003818	S0001581	3
S0003818	S0001597	3
S0003818	S0002846	2
S0003818	S0002854	2
S0003818	S0002860	2
S0003818	S0002861	2
S0003818	S0002866	2
S0003818	S0002898	2
S0003818	S0002988	3
S0003818	S0003141	2
S0003818	S0003795	3
S0003818	S0004224	2
S0003818	S0004225	2
S0003818	S0004258	3
S0003818	S0004802	2
S0003818	S0005162	2
S0003818	S0005185	2
S0003818	S0005243	2
S0003818	S0005831	3
S0003818	S0006115	2
S0003831	S0000542	2
S0003831	S0000786	2
S0003831	S0001083	3
S0003831	S0002351	3
S0003831	S0003075	2
S0003831	S0003095	2
S0003831	S0003213	3
S0003831	S0004093	2
S0003831	S0004882	3
S0003831	S0005085	3
S0003831	S0005836	3
S0003836	S0000002	3
S0003836	S0000103	3
S0003836	S0000143	3
S0003836	S0000286	3
S0003836	S0000385	2
S0003836	S0000757	3
S0003836	S0001055	3
S0003836	S0001722	3
S0003836	S0001728	3
S0003836	S0001790	3
S0003836	S0002536	3
S0003836	S0003103	3
S0003836	S0003365	3
S0003836	S0003631	3
S0003836	S0003684	3
S0003836	S0003712	2
S0003836	S0003844	2
S0003836	S0003906	3
S0003836	S0004051	3
S0003836	S0004077	2
S0003836	S0004182	3
S0003836	S0004286	2
S0003836	S0004329	3
S0003836	S0004330	3
S0003836	S0004352	3
S0003836	S0004536	2
S0003836	S0004559	3
S0003836	S0004563	3
S0003836	S0004583	3
S0003836	S0004664	3
S0003836	S0004811	3
S0003836	S0005097	3
S0003836	S0005266	3
S0003836	S0005288	3
S0003836	S0005334	3
S0003836	S0005561	3
S0003836	S0005615	3
S0003836	S0005952	3
S0003836	S0006093	3
S0004029	S0000021	2
S0004029	S0000024	3
S0004029	S0000542	2
S0004029	S0000614	3
S0004029	S0000640	1
S0004029	S0000779	3
S0004029	S0000885	1
S0004029	S0000922	1
S0004029	S0001023	3
S0004029	S0001054	3
S0004029	S0001301	1
S0004029	S0001738	3
S0004029	S0002104	3
S0004029	S0002232	3
S0004029	S0002487	1
S0004029	S0002515	3
S0004029	S0002780	1
S0004029	S0002973	2
S0004029	S0002988	3
S0004029	S0003022	2
S0004029	S0003141	2
S0004029	S0003304	3
S0004029	S0003493	2
S0004029	S0003541	1
S0004029	S0003821	1
S0004029	S0004075	3
S0004029	S0004300	3
S0004029	S0004310	1
S0004029	S0004352	3
S0004029	S0004353	1
S0004029	S0004410	2
S0004029	S0004536	2
S0004029	S0004606	3
S0004029	S0004730	3
S0004029	S0004829	2
S0004029	S0004887	2
S0004029	S0004924	3
S0004029	S0004986	3
S0004029	S0004996	3
S0004029	S0005071	1
S0004029	S0005240	3
S0004029	S0005241	3
S0004029	S0005315	1
S0004029	S0005378	3
S0004029	S0005594	1
S0004029	S0005595	2
S0004029	S0005596	3
S0004029	S0005653	1
S0004029	S0005658	3
S0004029	S0005742	2
S0004029	S0005972	3
S0004029	S0005976	3
S0004029	S0006041	3
S0004029	S0006155	2
S0004029	S0006254	3
S0004029	S0006255	3
S0004047	S0003168	2
S0004047	S0005273	2
S0004075	S0000379	2
S0004075	S0000661	3
S0004075	S0000924	1
S0004075	S0002191	1
S0004075	S0002232	3
S0004075	S0002515	2
S0004075	S0003142	1
S0004075	S0003213	3
S0004075	S0003420	2
S0004075	S0003905	1
S0004075	S0004005	1
S0004075	S0004045	2
S0004075	S0004057	1
S0004075	S0004190	2
S0004075	S0004252	3
S0004075	S0004258	3
S0004075	S0004310	3
S0004075	S0004366	2
S0004075	S0004410	2
S0004075	S0004555	3
S0004075	S0004559	1
S0004075	S0004593	2
S0004075	S0004683	1
S0004075	S0004876	1
S0004075	S0005041	2
S0004075	S0005097	3
S0004075	S0005425	2
S0004075	S0005649	1
S0004075	S0005710	2
S0004075	S0005742	2
S0004075	S0005876	3
S0004075	S0005976	3
S0004075	S0006102	3
S0004075	S0006103	3
S0004075	S0006162	2
S0004093	S0000104	2
S0004093	S0000240	2
S0004093	S0000419	2
S0004093	S0000435	2
S0004093	S0000481	2
S0004093	S0000482	2
S0004093	S0000682	2
S0004093	S0000788	2
S0004093	S0000963	2
S0004093	S0001015	2
S0004093	S0001221	2
S0004093	S0001302	2
S0004093	S0001416	2
S0004093	S0001780	2
S0004093	S0001915	2
S0004093	S0002100	2
S0004093	S0002310	2
S0004093	S0002411	2
S0004093	S0002553	2
S0004093	S0002697	2
S0004093	S0002893	2
S0004093	S0003054	2
S0004093	S0003095	2
S0004093	S0003116	2
S0004093	S0003119	2
S0004093	S0003141	2
S0004093	S0003213	3
S0004093	S0003651	2
S0004093	S0003925	2
S0004093	S0004045	3
S0004093	S0004224	2
S0004093	S0004225	2
S0004093	S0004258	3
S0004093	S0004559	2
S0004093	S0004651	2
S0004093	S0004776	2
S0004093	S0004885	2
S0004093	S0005159	2
S0004093	S0005217	2
S0004093	S0005238	2
S0004093	S0005366	2
S0004093	S0005372	3
S0004093	S0005425	2
S0004093	S0005550	2
S0004093	S0005556	2
S0004093	S0005564	2
S0004093	S0005569	2
S0004093	S0005649	2
S0004093	S0005895	2
S0004093	S0005945	2
S0004093	S0005976	2
S0004093	S0006261	3
S0004093	S0006274	2
S0004093	S0006339	2
S0004093	S0006345	2
S0004093	S0007224	2
S0004103	S0000179	2
S0004103	S0000398	3
S0004103	S0001524	3
S0004103	S0001677	2
S0004103	S0002822	2
S0004103	S0002905	3
S0004103	S0003168	2
S0004103	S0003324	3
S0004103	S0003719	2
S0004103	S0004350	2
S0004103	S0004390	2
S0004103	S0004563	2
S0004103	S0004695	2
S0004103	S0004811	2
S0004103	S0004885	3
S0004103	S0005115	3
S0004103	S0005159	3
S0004103	S0005208	2
S0004103	S0005240	3
S0004103	S0005649	3
S0004103	S0006101	3
S0004103	S0006249	2
S0004103	S0007235	2
S0004190	S0000002	1
S0004190	S0000004	2
S0004190	S0000009	3
S0004190	S0000103	2
S0004190	S0000117	1
S0004190	S0000120	1
S0004190	S0000147	2
S0004190	S0000318	1
S0004190	S0000324	2
S0004190	S0000375	2
S0004190	S0000390	1
S0004190	S0000404	1
S0004190	S0000435	3
S0004190	S0000459	1
S0004190	S0000682	1
S0004190	S0000757	1
S0004190	S0000767	1
S0004190	S0000779	1
S0004190	S0000782	1
S0004190	S0000821	1
S0004190	S0001054	1
S0004190	S0001176	1
S0004190	S0001270	1
S0004190	S0001296	2
S0004190	S0001346	1
S0004190	S0001357	1
S0004190	S0001508	2
S0004190	S0001531	2
S0004190	S0001601	1
S0004190	S0002138	1
S0004190	S0002178	1
S0004190	S0002191	2
S0004190	S0002314	1
S0004190	S0002551	1
S0004190	S0002556	2
S0004190	S0002562	1
S0004190	S0002591	1
S0004190	S0002662	2
S0004190	S0002684	1
S0004190	S0002697	1
S0004190	S0002701	2
S0004190	S0002718	3
S0004190	S0002742	2
S0004190	S0002768	1
S0004190	S0002893	1
S0004190	S0003054	3
S0004190	S0003141	1
S0004190	S0003162	1
S0004190	S0003206	2
S0004190	S0003211	1
S0004190	S0003222	1
S0004190	S0003251	1
S0004190	S0003344	2
S0004190	S0003502	1
S0004190	S0003631	1
S0004190	S0003719	2
S0004190	S0003726	1
S0004190	S0003793	1
S0004190	S0003878	3
S0004190	S0003972	1
S0004190	S0004079	1
S0004190	S0004224	1
S0004190	S0004283	1
S0004190	S0004329	1
S0004190	S0004373	1
S0004190	S0004378	2
S0004190	S0004478	1
S0004190	S0004494	1
S0004190	S0004505	2
S0004190	S0004593	3
S0004190	S0004659	2
S0004190	S0004683	1
S0004190	S0004715	1
S0004190	S0004746	3
S0004190	S0004763	1
S0004190	S0004879	1
S0004190	S0004908	3
S0004190	S0004914	2
S0004190	S0004929	1
S0004190	S0004948	2
S0004190	S0005084	1
S0004190	S0005215	3
S0004190	S0005232	1
S0004190	S0005238	1
S0004190	S0005242	2
S0004190	S0005372	2
S0004190	S0005549	1
S0004190	S0005653	1
S0004190	S0005742	1
S0004190	S0005790	2
S0004190	S0005791	3
S0004190	S0005792	3
S0004190	S0005795	2
S0004190	S0005822	1
S0004190	S0005876	3
S0004190	S0005877	2
S0004190	S0005885	3
S0004190	S0005929	2
S0004190	S0005938	1
S0004190	S0005939	3
S0004190	S0005952	3
S0004190	S0006076	3
S0004190	S0006095	2
S0004190	S0006136	2
S0004190	S0006162	3
S0004190	S0006190	2
S0004190	S0006227	1
S0004190	S0006250	1
S0004190	S0006339	2
S0004190	S0006345	3
S0004200	S0003972	2
S0004200	S0004683	1
S0004200	S0004908	3
S0004200	S0004914	1
S0004200	S0006095	3
S0004200	S0006345	2
S0004219	S0000022	2
S0004219	S0000281	2
S0004219	S0000375	3
S0004219	S0000913	3
S0004219	S0000951	3
S0004219	S0001153	2
S0004219	S0001296	2
S0004219	S0002701	3
S0004219	S0002717	3
S0004219	S0002718	3
S0004219	S0003135	2
S0004219	S0003136	2
S0004219	S0003179	2
S0004219	S0003383	3
S0004219	S0003384	3
S0004219	S0003432	2
S0004219	S0003944	2
S0004219	S0004311	3
S0004219	S0004929	2
S0004219	S0005237	2
S0004219	S0005242	2
S0004219	S0006022	2
S0004219	S0006082	3
S0004252	S0000002	2
S0004252	S0000017	3
S0004252	S0000069	2
S0004252	S0000179	1
S0004252	S0000198	3
S0004252	S0000492	1
S0004252	S0000507	3
S0004252	S0000614	3
S0004252	S0000662	1
S0004252	S0000769	1
S0004252	S0000779	3
S0004252	S0000886	3
S0004252	S0000922	1
S0004252	S0001023	3
S0004252	S0001046	1
S0004252	S0001054	3
S0004252	S0001338	2
S0004252	S0001564	2
S0004252	S0001727	2
S0004252	S0001728	2
S0004252	S0001738	3
S0004252	S0001861	1
S0004252	S0001869	3
S0004252	S0002104	2
S0004252	S0002164	1
S0004252	S0002232	3
S0004252	S0002258	1
S0004252	S0002350	2
S0004252	S0002514	1
S0004252	S0002515	3
S0004252	S0002560	3
S0004252	S0002610	2
S0004252	S0002611	3
S0004252	S0002718	2
S0004252	S0002728	3
S0004252	S0002973	2
S0004252	S0002988	3
S0004252	S0003022	3
S0004252	S0003052	2
S0004252	S0003083	1
S0004252	S0003180	2
S0004252	S0003213	3
S0004252	S0003252	2
S0004252	S0003337	3
S0004252	S0003493	3
S0004252	S0003541	3
S0004252	S0003573	1
S0004252	S0003589	3
S0004252	S0003659	3
S0004252	S0003690	3
S0004252	S0003794	3
S0004252	S0003821	3
S0004252	S0003834	3
S0004252	S0003961	2
S0004252	S0004005	1
S0004252	S0004073	1
S0004252	S0004300	3
S0004252	S0004310	3
S0004252	S0004352	3
S0004252	S0004410	1
S0004252	S0004460	2
S0004252	S0004505	2
S0004252	S0004536	3
S0004252	S0004606	3
S0004252	S0004612	2
S0004252	S0004730	2
S0004252	S0004829	2
S0004252	S0004879	1
S0004252	S0004887	3
S0004252	S0004924	3
S0004252	S0004986	3
S0004252	S0004996	3
S0004252	S0005013	1
S0004252	S0005080	1
S0004252	S0005113	3
S0004252	S0005215	3
S0004252	S0005240	3
S0004252	S0005241	3
S0004252	S0005315	1
S0004252	S0005334	3
S0004252	S0005372	2
S0004252	S0005377	2
S0004252	S0005378	3
S0004252	S0005468	3
S0004252	S0005594	2
S0004252	S0005595	2
S0004252	S0005596	3
S0004252	S0005635	2
S0004252	S0005638	3
S0004252	S0005658	3
S0004252	S0005742	3
S0004252	S0005958	2
S0004252	S0005972	3
S0004252	S0005976	3
S0004252	S0006041	2
S0004252	S0006116	3
S0004252	S0006117	3
S0004252	S0006155	2
S0004252	S0006254	2
S0004252	S0006255	3
S0004252	S0006283	2
S0004252	S0006288	1
S0004252	S0006401	2
S0004276	S0005273	2
S0004322	S0000197	2
S0004322	S0000325	3
S0004322	S0000435	2
S0004322	S0000505	2
S0004322	S0000673	2
S0004322	S0000913	2
S0004322	S0000951	3
S0004322	S0000994	2
S0004322	S0001489	2
S0004322	S0001524	3
[truncated: 1,060 more rows]
