# Supplementary material for: Motifs, themes and thematic maps of an integrated Saccharomyces cerevisiae interaction network
Source: J Biol. 2005 Jun 1;4(2):6. doi: 10.1186/jbiol23 (PMC1175995; doi:10.1186/jbiol23)
Supplement: Additional data file 1 — A zipped archive containing the five types of biological interactions in the integrated S. cerevisiae network as well as lists of MIPS complexes used to generated Figure 3 and Figure 4 [file jbiol23-s1.zip › SSLcomp_MIPS_complexes.txt]

410.30, Pre-replication complex (pre-RC)	S0003081	S0005205	S0003169	S0004093	S0004530	S0006223	S0004264	S0000758	S0003730	S0003626	S0000119	S0003927	S0000406	S0001160	S0006366	S0000264
510.190.10.20.20, SAGA-like complex (SLIK)	S0000285	S0003080	S0002800	S0002856	S0001141
360.10.20, 19/22S regulator	S0002165	S0002255	S0005785	S0000823	S0001900	S0005787	S0002802	S0001628	S0006312	S0003464	S0002835	S0001948	S0005643	S0003016	S0001243	S0002306	S0001069	S0001337
510.30, Upstream Activation Factor (UAF) complex	S0004883	S0000121	S0004131
260.30.20, COPII	S0001371	S0004198	S0004473	S0006006	S0002354	S0003168	S0000005	S0006385	S0002129	S0000040	S0006139
360.10.10, 20S proteasome	S0001946	S0003485	S0000377	S0000814	S0000137	S0000896	S0004557	S0004931	S0005889	S0005398	S0003367	S0006307	S0003538	S0005683	S0002979
410.40.100, DNA polymerase epsilon (II)	S0000482	S0005206	S0006379
140.30.10, Tubulins	S0004593	S0001857	S0004202	S0004550
220, H+-transporting ATPase, vacuolar	S0002100	S0004439	S0002344	S0003252	S0005859	S0000331	S0005796	S0000753	S0001563	S0004658	S0006240	S0001068	S0000777	S0006155
440.20, Mitochondrial processing complexes	S0003745	S0002605	S0002227	S0001030
510.180.10.40, NEF4 complex	S0000318	S0003813
133.10, Cdc28p complexes	S0004812	S0003340	S0000038	S0003341	S0006177	S0004200	S0002314	S0006323	S0000364	S0006324
400, RSC complex (Remodel the structure of chromatin)	S0006238	S0001388	S0004313	S0004636	S0005739	S0001933	S0001716	S0004349	S0003288	S0000648
510.190.130, RTG complex	S0005428	S0000199
260.30.10, COPI	S0001338	S0002351	S0001947	S0005231	S0003105	S0002304	S0005931	S0002646
370, Protein N-acetyltransferase	S0001055	S0002198
510.110, TFIIK (CTD kinase)	S0001622	S0003543	S0004580
500.60.20, mitochondrial ribosomal small subunit	S0000455	S0001355	S0003316	S0005320	S0005250	S0001638	S0002448	S0000852	S0005081	S0003097	S0001486	S0003447	S0006039	S0004800	S0002582	S0002745	S0006430	S0001945	S0002755	S0003397	S0006370	S0001117	S0003862	S0000996	S0000350	S0007275	S0003874	S0004767	S0000186	S0005934	S0005684
260.30.30.20, Vps5/Vps17 complex	S0005658	S0005595
270.20.50, Chl4 protein complex	S0000311	S0002662
510.190.60, SBF complex	S0004172	S0000913
510.190.200, Ume6/Ime1 complex	S0002615	S0003854
260.50.10.10, Vam3/Vam7 vacuolar t-SNARE complex   	S0005632	S0003180
500.40.20, cytoplasmic ribosomal small subunit	S0005693	S0005040	S0000627	S0000393	S0003350	S0003157	S0005400	S0005896	S0004157	S0000933	S0003446	S0005246	S0005622	S0004359	S0006336	S0004751	S0005481	S0000252	S0004486	S0004843	S0004488	S0000168	S0003884	S0002219	S0006011	S0002432	S0005122	S0000385	S0004038	S0000904	S0003091	S0004325	S0002471	S0004254	S0001639	S0003259	S0004433	S0004380	S0001765	S0003726	S0001007	S0004528	S0004722	S0004278	S0003727	S0000876	S0003906	S0003672	S0002855	S0005708	S0002858	S0001063	S0001331	S0002241	S0005819	S0001246	S0006002
140.30.20, Tubulin-associated proteins	S0004035	S0005791	S0003578	S0000818	S0005070	S0004746	S0005798	S0004165	S0000174	S0005584	S0000534	S0000130	S0006162	S0005167
510.190.50, SWI/SNF transcription activator complex	S0005306	S0005816	S0002480	S0005937	S0006238	S0003712	S0001017	S0004636	S0000493	S0006050
140.30.30.20, Dynein-complex motorproteins	S0001762	S0002832	S0002896
470.10, SNF1 complex	S0003176	S0002885	S0000829	S0002830	S0003083	S0003625
510.190.90, GCR complex	S0005996	S0005143
230.10, HAT B complex	S0005922	S0000782
260.90, Arp2p/Arp3p complex	S0001324	S0003826	S0004362	S0005318	S0001496	S0002187
510.190.150, Sin3 complex	S0004657	S0005274	S0005364	S0005253
100, Calcineurin B	S0004521	S0004425	S0001673
510.190.70, MBF complex	S0004172	S0002214
500.60.10, mitochondrial ribosomal large subunit	S0001621	S0000642	S0001714	S0000486	S0002730	S0004899	S0000667	S0005228	S0000596	S0002645	S0000776	S0007224	S0004626	S0004806	S0001793	S0005196	S0004468	S0000326	S0004487	S0004950	S0003599	S0003036	S0005121	S0000472	S0002522	S0003308	S0004304	S0002361	S0002523	S0001650	S0005305	S0001653	S0004431	S0005129	S0003452	S0006304	S0002813	S0003632	S0000134	S0002870	S0006094	S0004838	S0001190	S0005676
510.40.20, Kornberg's mediator (SRB) complex	S0000189	S0000457	S0004061	S0000824	S0003336	S0000397	S0006050	S0005411	S0002716	S0001100	S0005180	S0005700	S0000981	S0004718	S0005293	S0006372	S0005495	S0001083	S0002993	S0002163	S0003119
260.60, TRAPP (Transport Protein Particle) complex	S0001776	S0000458	S0002515	S0003398	S0004831	S0005641	S0002880	S0002815	S0002654	S0004542
260.70, Vps4p ATPase complex (Vps protein complex)	S0001524	S0006377	S0004015
230.20.10, ADA complex	S0005508	S0003484	S0006175	S0002856	S0002583
290.10, TOM - transport across the outer membrane	S0003314	S0005065	S0006433	S0005075	S0004816	S0001159	S0004664	S0005014	S0005571
60, Anaphase promoting complex (APC)	S0001209	S0000180	S0003209	S0004092	S0004117	S0005775	S0002166	S0001932	S0005116	S0001505	S0002525
350.10.10, m-AAA protease complex	S0000819	S0004695
90.10, Chromatin assembly complex (CAC)	S0000399	S0006222	S0004570
390, Pyruvate dehydrogenase	S0000980	S0005015	S0000425	S0001876	S0003425
510.190.10.10, ADA complex	S0005508	S0003484	S0006175	S0002856	S0001141	S0002583
500.10.50, eIF4A	S0001767	S0003674
270.20.10, Ctf19 complex 	S0003411	S0005939	S0002726
140.30.30.10, Kinesin-related motorproteins	S0003184	S0004811	S0002973	S0006076	S0000787	S0000159	S0006345	S0001199
133.40, Srb10 complex	S0002851	S0005963	S0000677	S0004970
Pho85-Pho80 complex		S0005952	S0005361
510.40.10, RNA polII	S0005677	S0000358	S0001185	S0001283	S0005365	S0004410	S0003676	S0005750	S0006391	S0002812	S0005736	S0002299	S0003038
140.30.30.30, Dynactin complex	S0004908	S0001171	S0006095
500.40.10, cytoplasmic ribosomal large subunit	S0003968	S0002156	S0003317	S0004332	S0004440	S0001395	S0004336	S0006119	S0003713	S0000919	S0005245	S0000123	S0004807	S0000993	S0000235	S0003103	S0002233	S0005399	S0001183	S0004051	S0004019	S0003071	S0002343	S0005106	S0002239	S0002998	S0002419	S0002999	S0006052	S0000780	S0006306	S0003725	S0005760	S0002135	S0002240	S0003115	S0004855	S0003044	S0005839	S0002350	S0005589	S0001802	S0000395	S0004065	S0004317	S0003266	S0001663	S0002288	S0004175	S0006064	S0001489	S0002826	S0006247	S0004538	S0002104	S0002790	S0004750	S0005480	S0001052	S0001410	S0004398	S0000183	S0005487	S0005011	S0005013	S0000188	S0002293	S0006141	S0002295	S0003380	S0002908	S0001025	S0006436	S0006437	S0004728	S0006438	S0001314	S0003855	S0002879	S0006000	S0001280
260.30.30.10, Vps35/Vps29/Vps26 complex	S0003589	S0003690	S0001054
520.10.20, ER protein-translocation subcomplex	S0000375	S0006015	S0005780	S0004283
140.20.20, Actin-associated proteins	S0005023	S0004698	S0004311	S0000545	S0001445	S0002337	S0004421	S0001490	S0001296	S0002187	S0002536	S0005082	S0004329	S0000103	S0000684	S0005187	S0005707	S0000404	S0001222	S0001400	S0002796	S0005648	S0003973	S0003312	S0000438
177, Gim complex	S0005097	S0004190	S0003310	S0004559	S0000729
240.20, HDB complex	S0005274	S0004876	S0005364	S0005041
230.20.20, SAGA complex	S0005508	S0000285	S0003484	S0003080	S0004045	S0000402	S0001141	S0002856	S0002800	S0002552	S0003034	S0000516	S0004849	S0002574	S0002583        S0006175
125.10.10, Ddc1p-Mec3p complex	S0005895	S0004279	S0006115
120.20, Casein kinase II	S0001297	S0005565	S0005587	S0002987
480.20, SPB-associated proteins	S0004811	S0004035	S0006345	S0004908	S0000415	S0002609	S0005430	S0001171	S0001406	S0001745	S0004669	S0001762	S0000130	S0000534
510.190.110, Ccr4 complex	S0000689	S0000019	S0002319	S0001300	S0003324	S0001866	S0001368	S0006276	S0001744	S0000870	S0003883	S0005335	S0002324	
Rad54-Rad51 complex	S0003131	S0000897
410.35, Replication complex	S0000482	S0005205	S0005206	S0003169	S0006223	S0004530	S0004093	S0004264	S0000758	S0003804	S0003626	S0000119	S0000406	S0003927	S0006366	S0001160	S0003766	S0000264	S0006379	S0002260        S0002459        S0002175
475.05, Sister chromatid cohesion complex	S0002588	S0003610	S0002161	S0006211	S0001288	S0001886
270.20.20, Ctf3 complex 	S0003896	S0006250	S0004373
510.180.30.30, Mre11/Rad50/Xrs2 complex	S0005194	S0004837	S0002777
140.20.30, Actin-associated motorproteins	S0000027	S0004715	S0001065	S0000376	S0005853	S0001562	S0001612
140.10.20, Septin filaments	S0002626	S0003291	S0002384	S0000595	S0004306	S0001149	S0003837
190.10, 1,3-beta-D-glucan synthase	S0004334	S0006369	S0003264
510.160, CCAAT-binding factor complex	S0000117	S0001592	S0003206	S0005885
260.50.20, v-SNAREs	S0004083	S0001023	S0004068	S0001266	S0000028	S0004258	S0005854	S0004810
190.20, 1,6-beta-D-glucan synthase	S0006363	S0003375
