# Supplementary material for: Motifs, themes and thematic maps of an integrated Saccharomyces cerevisiae interaction network
Source: J Biol. 2005 Jun 1;4(2):6. doi: 10.1186/jbiol23 (PMC1175995; doi:10.1186/jbiol23)
Supplement: Additional data file 1 — A zipped archive containing the five types of biological interactions in the integrated S. cerevisiae network as well as lists of MIPS complexes used to generated Figure 3 and Figure 4 [file jbiol23-s1.zip › TFcomp_MIPS_complexes.txt]

500.20.30, eEF3	S0004239
133.40, Srb10p complex	S0002851	S0005963	S0000677	S0004970
360.10.20, 19/22S regulator	S0002165	S0002255	S0005785	S0000823	S0001900	S0005787	S0002802	S0001628	S0006312	S0003464	S0002835	S0001948	S0005643	S0003016	S0001243	S0002306	S0001069	S0001337
440.90, other RNA processing components + 500.10.110, eIF4E/eIF4G/Pab1p complex	S0005499	S0003394	S0000967
290.20.20, Tim17p-complex	S0003679	S0005300
145, delta3-cis-delta2-trans-enoyl-CoA isomerase	S0004274
480.10.05, gamma-tubulin complex	S0004202	S0001215	S0005070
360.10.10, 20S proteasome	S0001946	S0003485	S0000377	S0000814	S0000137	S0000896	S0004557	S0004931	S0005889	S0005398	S0003367	S0006307	S0003538	S0005683	S0002979
440.30.20, rRNA splicing           	S0002172	S0004213	S0003360	S0001582	S0002732	S0002806	S0005335	S0005165	S0003391	S0002840	S0003645	S0000884	S0001026	S0001107	S0001131	S0003931	S0002857	S0004852	S0004917	S0000611	S0005574	S0002886	S0001239	S0004212
310.10, NSP1 complex	S0001898	S0003140	S0003351	S0003577
510.80, TFIIE	S0001511	S0001770
500.10.60, eIF4B	S0006367
140.30.10, Tubulins	S0004593	S0001857	S0004202	S0004550
220, H+-transporting ATPase, vacuolar	S0002100	S0004439	S0002344	S0003252	S0005859	S0000331	S0005796	S0000753	S0001563	S0004658	S0006240	S0001068	S0000777	S0006155
440.10.20, pre mRNA3'-end processing factor CFII + 440.10.30, pre mRNA polyadenylation factor PFI	S0002709	S0004105	S0003853	S0004267	S0000041
510.190.40, NOT complex + 510.190.110, CCR4 complex	S0000019	S0000689	S0002319	S0003324	S0001300	S0001866	S0001368	S0006276	S0001744	S0000870	S0003883	S0005335	S0002324
520.40, Signal recognition particle (SRP)	S0001605	S0006164	S0002250	S0004573	S0006131	S0006292
445.30, SCF-MET30 complex + 445.20, SCF-GRR1 complex + 445.10, SCF-CDC4 complex	S0001308	S0005583	S0003850	S0002290	S0001885	S0002461	S0002736
440.14.10, RNase P + 440.12.20, RNase MRP	S0001104	S0001454	S0003262	S0005226	S0000031	S0000371	S0005165	S0000114	S0000461
440.20, Mitochondrial processing complexes	S0003745	S0002605	S0002227	S0001030
260.20.10, AP-1 complex	S0006180	S0004160	S0006233	S0001618
140.10.10, Intermediate filaments	S0004572
490, Synaptonemal complex (SC)	S0004253	S0003218	S0005032	S0002693	S0001334
475.05, Sister chromatid cohesion complex	S0002588	S0002161	S0003610	S0006211	S0001886	S0001288
500.10.20, eIF2	S0000827	S0003767	S0006158
440.30.10.10, Prp19p-associated complex	S0006305	S0003739	S0003959
133.10, Cdc28p complexes	S0004812	S0003340	S0000038	S0003341	S0006177	S0004200	S0002314	S0006323	S0000364	S0006324
400, RSC complex (Remodel the structure of chromatin)	S0006238	S0001388	S0004313	S0004636	S0005739	S0001933	S0001716	S0004349	S0003288	S0000648
500.10.80, eIF4F	S0003394	S0003017	S0005802
260.30.10, COPI	S0001338	S0002351	S0001947	S0005231	S0003105	S0002304	S0005931	S0002646
140.30.30.10, Kinesin-related motorproteins	S0004811	S0000787	S0006076	S0006345	S0001199	S0003184	S0002973	S0000159
410.40.20, Replication factor A complex	S0000065	S0003709	S0005256
260.10, Clathrin	S0003399	S0003174
410.33, GINS complex	S0003608	S0002420	S0002897	S0005506
500.10.40, eIF3	S0004754	S0002837	S0004926	S0005888	S0005188	S0000283	S0005006
510.190.100, OAF complex	S0005890	S0000048
510.110, TFIIK (CTD kinase)	S0001622	S0003543	S0004580
132, CTP synthetase	S0000135
510.130, TFIIIA	S0006390
500.10.30, eIF2B	S0001734	S0003315	S0002619	S0005786	S0004282
120.10, Casein kinase I	S0000925	S0001177	S0006125	S0005098
310.30, NSP1-NIC96 complex + 310.20, NSP1-NUP82 complex	S0003597	S0003577
290.20.30, Tim9p/Tim10p-complex + 290.20.10, Tim22p-complex	S0003590	S0002376	S0000295	S0003530	S0007256
123.20, Catalase T	S0003320
500.60.20, mitochondrial ribosomal small subunit	S0000455	S0001355	S0003316	S0005320	S0005250	S0001638	S0002448	S0000852	S0005081	S0003097	S0001486	S0003447	S0006039	S0004800	S0002582	S0002745	S0006430	S0001945	S0002755	S0003397	S0006370	S0001117	S0003862	S0000996	S0000350	S0007275	S0003874	S0004767	S0000186	S0005934	S0005684
260.80, Class C Vps protein complex	S0004844	S0004138	S0004388	S0005966
475.10, Sister chromatid separation complex	S0002520	S0003330	S0004497
320, Nucleosomal protein complex	S0002633	S0000099	S0000213	S0000214	S0004975	S0004976	S0000098	S0002632
270.20.40, Ndc80 protein complex + 140.30.30.30, Dynactin complex + 480.20, SPB associated proteins	S0004035	S0000820	S0002609	S0001745	S0005430	S0001762	S0000130	S0004811	S0004723	S0006345	S0006095	S0004908	S0000415	S0001406	S0001171	S0004669	S0000534
420.40, Cytochrome c oxidase (complex IV)	S0004028	S0004869	S0007260	S0003155	S0004387	S0003159	S0007281	S0004997	S0007283	S0002225	S0001093
440.12.10, Exosome complex	S0002269	S0003427	S0005381	S0003327	S0000631	S0002688	S0001111
500.40.20, cytoplasmic ribosomal small subunit	S0005693	S0005040	S0000627	S0000393	S0003350	S0003157	S0005400	S0005896	S0004157	S0000933	S0003446	S0005246	S0005622	S0004359	S0006336	S0004751	S0005481	S0000252	S0004486	S0004843	S0004488	S0000168	S0003884	S0002219	S0006011	S0002432	S0005122	S0000385	S0004038	S0000904	S0003091	S0004325	S0002471	S0004254	S0001639	S0003259	S0004433	S0004380	S0001765	S0003726	S0001007	S0004528	S0004722	S0004278	S0003727	S0000876	S0003906	S0003672	S0002855	S0005708	S0002858	S0001063	S0001331	S0002241	S0005819	S0001246	S0006002
140.30.20, Tubulin-associated proteins	S0004035	S0005791	S0003578	S0000818	S0005070	S0004746	S0005798	S0004165	S0000174	S0005584	S0000534	S0000130	S0006162	S0005167
180.30, Geranylgeranyltransferase II (GGTase II)	S0005897	S0003568	S0006380
150, Endonuclease SceI, mitochondrial	S0003806
260.20.30, AP-3 complex	S0006116	S0003493	S0000492	S0003561
350.10.30, Yme1 protease complex	S0006228
520.30, Signal peptidase	S0001461	S0003770	S0004519
510.180.50.20, MSH2/MSH6 complex + 510.180.50.10, MSH2/MSH3 complex	S0002504	S0005026	S0000688	S0005450
500.50.10, Mto1p/Mss1p complex	S0004625
410.40.10, PCNA	S0000292
410.40.80, DNA polymerase gamma	S0005857
140.30.30.20, Dynein-complex motorproteins	S0001762	S0002832	S0002896
510.180.30.20, DNA ligase IV	S0003058	S0005531
410.40.50, DNA ligases	S0002323
410.40.130, RNase H1	S0004847
410.40.40, DNA helicases	S0000978	S0001207
240.10, HDA complex	S0004966
470.30.10, Pheromone response pathway	S0001047	S0005738	S0003846
410.40.30, Replication factor C complex	S0005234	S0005743	S0005454	S0000291	S0003829
350.10.20, Lon protease complex (homohexamer)	S0000118
410.20, Replication initiation complex + 410.10, Post-replication complex  (Origin recognition complex=ORC ) + 410.40.90, DNA polymerase delta (III) + 410.30, Pre-replication complex (pre-RC) + 410.35, Replication complex	S0003081	S0000482	S0002175	S0005205	S0005206	S0003169	S0004093	S0006223	S0004530	S0004264	S0000758	S0003730	S0002459	S0003804	S0003626	S0000119	S0000406	S0003927	S0003766	S0006366	S0001160	S0000264	S0006379	S0002260
230.10, HAT B complex	S0005922	S0000782
340, Phosphofructokinase	S0003472	S0004818
260.50.20, v-SNAREs	S0001023	S0004083	S0000028	S0001266	S0004068	S0004258	S0004810	S0005854
510.180.10.20, NEF2 complex	S0000964	S0000763
265, Kel1p/Kel2p complex	S0001201	S0003470
177, Gim complexes	S0004190	S0005097	S0003310	S0000729	S0004559
110, cAMP-dependent protein kinase	S0006124	S0001649	S0001295	S0003700
325, Ornithine carbamoyltransferase	S0003624
Pho85p-Pho80p complex	S0005952		S0005361
140.10.20, Septin filaments	S0002626	S0002384	S0003291	S0000595	S0004306	S0001149	S0003837
520.10.99, ER protein-translocation complex associated  proteins   	S0003571
510.50, TFIIA	S0001541	S0005720
172, Fatty acid synthetase, mitochondrial	S0005747
510.40.10, RNA polymerase II	S0000358	S0005677	S0001185	S0001283	S0004410	S0005365	S0003676	S0005750	S0006391	S0002812	S0005736	S0002299	S0003038
253, Isocitrate lyase	S0000867
120.20, Casein kinase II	S0001297	S0005565	S0002987	S0005587
160, Exocyst complex	S0001330	S0003621	S0004156	S0003202	S0002573	S0006259	S0000810
350.30, Processing peptidase	S0001066	S0004153
240.20, HDB complex + 510.190.150, Sin3 complex	S0004657	S0005274	S0004876	S0005364	S0005253
510.180.50.30, MLH1/PMS1 complex	S0004777
350.10.10, m-AAA protease complex	S0000819	S0004695
510.150, TFIIIC	S0002770	S0000327	S0000001	S0003279	S0005636
510.190.120, ARG complex	S0002580	S0004645	S0004565	S0004646
500.10.50, eIF4A	S0001767	S0003674
270.20.10, Ctf19 protein complex 	S0003411	S0005939	S0002726
520.10.10, Sec61 complex	S0002128	S0004370	S0002493
90.20, Vacuolar assembly complex	S0002487	S0002235
510.30, Upstream Activation Factor (UAF) complex	S0004883	S0000121	S0004131
260.30.20, COPII	S0001371	S0004198	S0004473	S0006006	S0002354	S0003168	S0000005	S0006385	S0002129	S0000040	S0006139
510.190.190, NC2 complex	S0002805	S0000961
520.50, Signal recognition particle receptor (SR)	S0001637	S0002700
520.10.20, Sec62-63 complex	S0000375	S0006015	S0004283	S0005780
510.120, RNA polymerase III + 510.10, RNA polymerase I	S0000358	S0001185	S0005867	S0005868	S0001627	S0006214	S0005057	S0002563	S0006314	S0005095	S0005192	S0003824	S0005286	S0005642	S0003684	S0005733	S0005750	S0006391	S0005736	S0006394
410.40.100, DNA polymerase epsilon (II)	S0000482	S0005206	S0006379
510.190.140, Tup1/Ssn6 complex	S0000316	S0000680
420.60, other respiration chain complexes	S0001631	S0005284	S0006183	S0005883	S0005901	S0004753	S0006208	S0003439	S0001568	S0004589	S0004518	S0001417	S0002243	S0002333
500.10.10, eIF1	S0004873
485, Succinyl-CoA ligase	S0003476	S0005668
Rad54p-Rad51p complex	S0003131	S0000897
510.90, TFIIF	S0003237	S0003418	S0006050
500.10.100, eIF5A	S0003808	S0000760
75, Arginase	S0006032
510.180.10.40, NEF4 complex	S0000318	S0003813
125.10.10, Ddc1p-Mec3p complex	S0005895	S0004279	S0006115
500.10.70, eIF4E	S0005499
330, Phenylalaninine-tRNA-ligase	S0001872	S0006251	S0004050
410.40.70, DNA polymerase beta (IV)	S0000607
270.20.30, Dam1 protein complex 	S0002423	S0001791	S0001535	S0007595	S0007604	S0003345	S0002609	S0001745	S0003029
140.20.30, Actin-associated motorproteins	S0000027	S0004715	S0000376	S0001065	S0001562	S0005853	S0001612
250, Isocitrate dehydrogenase	S0005662	S0004982
510.190.130, RTG complex	S0005428	S0000199
40, Alpha-agglutinin anchor	S0004714	S0000515
170, Fatty acid synthetase, cytoplasmic	S0001665	S0006152
260.100, Aut2p/Aut7p complex	S0000174	S0005167
510.190.160.10, Cbf1/Met4/Met28 complex + 510.190.160.30, Met4/Met28/Met32 complex + 510.190.160.20, Met4/Met28/Met31 complex	S0005047	S0002661	S0001456	S0003821	S0005959
370, Protein N-acetyltransferase	S0001055	S0002198
270.20.20, Ctf3 protein complex 	S0003896	S0006250	S0004373
443, S-adenosyl-methionine delta-24-sterol-c-methyltransferase	S0004467
410.40.120, Exonucleases	S0001596
260.20.20, AP-2 complex	S0000133	S0003819	S0005423	S0003765
440.30.30, tRNA splicing	S0004367	S0006004	S0001688	S0005462	S0002871	S0004663	S0000066	S0002206	S0001048	S0003623	S0004095
420.20, Succinate dehydrogenase complex (complex II)	S0002585	S0001631	S0001624	S0003964
430, Ribonucleoside-diphosphate reductase	S0003412	S0000872	S0001328	S0003563
123.10, Catalase A	S0002664
143, D-arabinose dehydrogenase	S0000353
440.10.10, pre mRNA3'-end processing factor CFI	S0004665	S0005483	S0005776	S0002636	S0003012
510.190.180, Mot1 complex	S0006003
260.30.30.20, Vps5/Vps17 complex	S0005658	S0005595
190.10, 1,3-beta-D-glucan synthase	S0004334	S0006369	S0003264
450, Serine/threonine phoshpoprotein phosphatase	S0005704	S0000935	S0002435	S0004928	S0000856	S0001676
550.98, Complex Number 98, probably 11805826	S0000450
270.20.50, Chl4 protein complex	S0000311	S0002662
20, 2-oxoglutarate dehydrogenase	S0001387	S0002555	S0001876
260.20.99, other adaptor like proteins	S0001011
510.190.200, Ume6/Ime1 complex	S0002615	S0003854
510.160, CCAAT-binding factor complex	S0000117	S0001592	S0003206	S0005885
510.70.10, TBP  + 510.20, Core Factor (CF)	S0000110	S0000950	S0004507	S0003562
510.190.20, HPR1 complex	S0002545
260.50.10.10, Vam3/Vam7 vacuolar t-SNARE complex   	S0005632	S0003180
280, L-aminopadipate-semialdehyde dehydrogenase	S0000319	S0003122
310.40, NUP84 complex	S0001540	S0004198	S0003803	S0002274	S0003060	S0003068
510.190.50, SWI/SNF transcription activator complex	S0005306	S0005816	S0002480	S0005937	S0006238	S0003712	S0001017	S0004636	S0000493	S0006050
140.20.10, Actins	S0001855
410.40.60, DNA polymerase alpha (I) - primase complex	S0001447	S0001528	S0000131	S0005046
300, Nonsense-mediated mRNA decay pathway complex	S0004685	S0003304	S0001119
260.40, NSF-SNAP complex	S0000146	S0000284
440.12.30, Nop56p/Nop1p complex	S0002172	S0005837	S0004187
380, Pyruvate kinase	S0000036	S0005874
140.20.20, Actin-associated proteins	S0005023	S0000545	S0004311	S0004698	S0001445	S0002337	S0004421	S0002187	S0001296	S0001490	S0002536	S0000684	S0000103	S0004329	S0005082	S0005187	S0001400	S0001222	S0000404	S0005707	S0002796	S0005648	S0003973	S0003312	S0000438
230.20.40, NuA4 complex + 230.20.10, ADA complex + 510.190.10.10, ADA complex + 510.190.10.20.20, SAGA-like complex (SLIK) + 230.20.20, SAGA complex + 510.190.10.20.10, SAGA complex	S0000285	S0003080	S0004045	S0002800	S0002552	S0002574	S0002583	S0005508	S0003484	S0000402	S0006175	S0001141	S0002856	S0003034	S0005770	S0000516	S0004849
70, Anthranilate synthase	S0000892	S0001694
520.20, Oligosaccharyltransferase	S0004481	S0000728	S0005629	S0002391	S0002990	S0003194	S0004757	S0005611	S0003539
510.180.10.10, NEF1 complex	S0004560	S0004814	S0005943
270.10.10, CBF3 protein complex	S0004778	S0003372	S0004700	S0002736
470.10, SNF1 complex	S0003176	S0002885	S0000829	S0002830	S0003083	S0003625
510.100, TFIIH + 133.30, Kin28p complex + 510.180.10.30, NEF3 complex	S0006229	S0000973	S0003995	S0002266	S0006043	S0002868	S0001405	S0002719	S0003490	S0006260
500.10.90, eIF5	S0006245
440.40.10, mitochondrial 3'-to-5' exoribonuclease (mtEXO)	S0004900	S0005950
510.190.30, NAC complex	S0001236	S0005958
295, Nem1p-Spo7p complex	S0000007	S0001046
510.140, TFIIIB	S0000950	S0003478	S0004984
500.40.10, cytoplasmic ribosomal large subunit	S0002156	S0003968	S0003317	S0004332	S0004440	S0001395	S0004336	S0006119	S0003713	S0000919	S0005245	S0000123	S0004807	S0000993	S0000235	S0003103	S0002233	S0005399	S0001183	S0004051	S0004019	S0003071	S0002343	S0005106	S0002239	S0002998	S0002419	S0002999	S0006052	S0000780	S0006306	S0003725	S0005760	S0003115	S0002240	S0002135	S0004855	S0003044	S0005839	S0002350	S0005589	S0001802	S0000395	S0004065	S0004317	S0003266	S0001663	S0002288	S0004175	S0006064	S0001489	S0002826	S0006247	S0004538	S0002104	S0002790	S0004750	S0005480	S0001052	S0001410	S0004398	S0000183	S0005487	S0005011	S0005013	S0000188	S0002293	S0006141	S0003380	S0002295	S0002908	S0001025	S0006436	S0004728	S0006437	S0006438	S0003855	S0001314	S0002879	S0006000	S0001280
90.30, ER assembly complex	S0001602	S0001102
510.190.90, GCR complex	S0005996	S0005143
210, H+-ATPase, plasma mebrane	S0000619	S0002103	S0002976	S0005957
260.90, Arp2p/Arp3p complex	S0001324	S0003826	S0004362	S0005318	S0001496	S0002187
420.50, F0/F1 ATP synthase (complex V)	S0002706	S0006224	S0001499	S0005999	S0004286	S0006192	S0000243	S0007255	S0007247	S0002785	S0007274	S0007339	S0007267	S0007268	S0003882	S0002162	S0002340	S0000195
500.30.10, eRF1	S0000347
80, Arginine-specific carbamoylphosphate synthase	S0005829	S0003870
100, Calcineurin B	S0004521	S0004425	S0001673
510.70.20, TAFIIs	S0003080	S0000402	S0004564	S0000638	S0004840	S0003506	S0004477	S0006050	S0002552	S0005932	S0002574	S0004849
180.10, Farnesyltransferase (FTase) + 180.20, Geranylgeranyltransferase I (GGTase I)	S0001502	S0003123	S0002248
410.50, Telomerase	S0004310	S0006432	S0004223
225, Hexokinase 2	S0003222
510.180.30.30, MRE11/RAD50/XRS2 complex	S0004837	S0005194	S0002777
500.60.10, mitochondrial ribosomal large subunit	S0001621	S0000642	S0001714	S0000486	S0002730	S0004899	S0000667	S0005228	S0000596	S0002645	S0000776	S0007224	S0004626	S0004806	S0001793	S0005196	S0004468	S0000326	S0004487	S0004950	S0003599	S0003036	S0005121	S0000472	S0002522	S0003308	S0004304	S0002361	S0002523	S0001650	S0005305	S0001653	S0004431	S0005129	S0003452	S0006304	S0002813	S0003632	S0000134	S0002870	S0006094	S0004838	S0001190	S0005676
510.40.20, Kornberg's mediator (SRB) complex	S0000189	S0000457	S0004061	S0000824	S0003336	S0000397	S0006050	S0005411	S0002716	S0001100	S0005180	S0005700	S0000981	S0004718	S0005293	S0006372	S0005495	S0001083	S0002993	S0002163	S0003119
350.20, Inner membrane protease	S0004758	S0004638
510.190.80, GAL80 complex	S0002416	S0004515	S0006169
500.20.10, eEF1	S0000003	S0001564	S0001792	S0005969	S0000322	S0006284
260.70, Vps4p ATPase complex (Vps protein complex)	S0001524	S0006377	S0004015
260.60, TRAPP (Transport Protein Particle) complex	S0001776	S0000458	S0002515	S0003398	S0004831	S0005641	S0002880	S0002815	S0002654	S0004542
410.40.110, DNA polymerase zeta	S0006088	S0001401
510.180.30.10, Ku complex	S0004712	S0004897
470.20, STE5-MAPK complex	S0002318	S0000112	S0004354	S0002510	S0003272
500.30.30, eRF3	S0002579
420.30, Cytochrome bc1 complex (Ubiquinol-cytochrome c reductase complex, complex III)	S0000141	S0001929	S0000750	S0003415	S0007270	S0002937	S0003702	S0005591	S0003529	S0006395
510.60, TFIIB	S0006290
510.190.210, LEU3 complex	S0004443
290.10, TOM - transport across the outer membrane	S0003314	S0005065	S0006433	S0005075	S0004816	S0001159	S0004664	S0005014	S0005571
510.190.60, SBF complex + 510.190.70, MBF complex	S0004172	S0002214	S0000913
60, Anaphase promoting complex (APC)	S0001209	S0000180	S0003209	S0004092	S0004117	S0005775	S0002166	S0001932	S0005116	S0001505	S0002525
200, Glycine decarboxylase	S0002426	S0001876	S0004801	S0000042
510.170, mRNA guanylyl transferase (capping complex)	S0006149	S0003098
130, Chaperonine containing T-complex TRiC (TCP RING Complex) 	S0003647	S0003825	S0002620	S0002596	S0002302	S0001404	S0003551	S0003545
260.30.30.10, Vps35/Vps29/Vps26 complex	S0003589	S0003690	S0001054
90.10, Chromatin assembly complex (CAC)	S0000399	S0006222	S0004570
390, Pyruvate dehydrogenase	S0000980	S0005015	S0000425	S0001876	S0003425
260.30.90, other coat complexes	S0002577
190.20, 1,6-beta-D-glucan synthase	S0003375	S0006363
440.30.10.20, Prp9p/Prp11p/Prp21p complex	S0002188	S0002201
